# Supplementary material for: Historical Mammal Extinction on Christmas Island (Indian Ocean) Correlates with Introduced Infectious Disease
Source: PLoS One. 2008 Nov 5;3(11):e3602. doi: 10.1371/journal.pone.0003602 (PMC2572834; doi:10.1371/journal.pone.0003602)
Supplement: Supplemental File S2 — (0.04 MB TXT) [file pone.0003602.s002.txt]

>AB033693_Cricetulus_griseus
ATGACAATCATACGCAAAAAACACCCATTAATAAAAATCATTAATCATGCATTCATTGAC
TTACCAGCCCCATCAAACATTTCATCGTGATGAAATTTTGGATCATTGATCGGTCTTTGT
CTGTTCACTCAAATTCTAACAGGATTATTCCTAGCTATGCACTACACATCAGATACAACT
ACAGCATTTTCATCAGTGACCCATATCTGCCGAGATGTTAATTACGGCTGACTAATCCGC
TATCTACACGCTAACGGAGCTTCAATATTCTTTATCTGCCTATTCCTTCATGTGGGACGA
GGGGTTTACTACGGTTCATACACTATAGCAGAAACTTGAAATGTAGGTATTGTCCTATTA
TTTACAGTAATAGCAACAGCATTTATAGGTTATGTCCTACCATGAGGTCAAATATCATTC
TGAGGGGCTACAGTTATCACTAACCTCTTATCAGCTATCCCTTATATGGGCACCACCCTA
GTAGAATGAATCTGAGGAGGCTTCTCCGTAGACAAAGCCACACTAACCCGCTTCTTCGCA
TTCCACTTTATTCTACCATTCATTATCGCTGCCCTAGCAATAGTTCACCTGCTATTCCTA
CATGAAACTGGCTCTAACAATCCAACAGGCCTAAACTCTGACGCAGATAAAATTCCATTT
CACCCATACTACACGATTAAAGACCTACTAGGAGCCTTCATGCTATTAATTGCTCTCATA
ATTTTAGTATTGTTTTTCCCAGATATTTTAGGAGACCCCGATAATTACACTCCTGCAAAT
CCACTTAATACTCCCGCACACATTAAACCAGAATGATACTTCCTGTTCGCCTACGCTATC
CTACGATCTATCCCCAATAAACTAGGAGGAGTTCTAGCTCTAATTCTCTCCATCCTAATC
CTAGCCACCCTACCACTTCTACATACATCTAAACTTCGAACTATGATTTTCCGACCTATC
ACTCAAACTATATACTGATTACTAGTAGCAGACTTATTACTCCTCACATGAATCGGAGGT
CAACCAGTAGAATACCCATTTATTATCATTGGACAAATTGCTTCCATTGCATATTTTTCT
ATTATCGTTATTTTTATACCAATCGCTAGCATAATTGAAGATAGCGTATTAAAATTC
>Rattus_macleari
------------------------------------------------------------
-----------------------------------TTTTGGCTCTCTCCTAGGAATGTGC
CTTATAATCCAAATCATCACAGGACTGTTTC-----------------------------
------------------------------------------------------------
------------------------------------------------------------
------------------------------------------------------------
------------------------------------------------------------
------------------------------------------------------------
------------------------------------------------------------
------------------------------------------------------------
------------------------------------------------------------
------------------------------------------------------------
------------------------------------------------------------
------------------------------------------------------------
------------------------------------------------------------
------------------------------------------------------------
------------------------------------------------------------
------------------------------------------------------------
---------------------------------------------------------
>DQ191485_Rattus_everetti
ATGACAAACATCCGAAAATCTCACCCTCTACTCAAAATCATTAACCACTCTTTCATCGAC
CTTCCTGCCCCATCCAACATCTCATCATGATGAAACTTTGGCTCTCTCCTAGGAGTATGC
CTTATAGTTCAAATTATCACAGGCTTATTCCTAGCAATACACTACACATCCGACACTATA
ACAGCATTTTCATCAGTTGCCCACATCTGCCGAGATGTAAACTACGGCTGACTAATCCGA
TACTTACATGCCAACGGAGCCTCCATATTCTTTATCTGCCTATTCCTACACGTAGGACGA
GGGATATATTACGGATCCTACACCTTTCTAGAGACATGAAATATTGGAGTCGTCCTATTA
TTTACAGTCATAGCAACCGCATTCATAGGCTACGTGCTCCCATGAGGACAAATATCCTTC
TGAGGGGCTACAGTAATTACAAACCTACTATCAGCTATCCCCTATATCGGAACAACCTTA
GTCGAATGGATCTGAGGGGGATTCTCAGTAGATAAAGCAACTTTAACACGATTTTTCGCA
TTTCACTTCATCCTCCCATTTATCATCGCCGCCCTCGCAATCGTCCACCTTCTTTTCCTC
CACGAAACAGGGTCAAACAACCCCACAGGGCTAAACTCCGACGCAGACAAAATCCCATTC
CATCCATACTATACAATTAAAGACCTCCTAGGGGTATTCTTACTTCTACTATTCTCAATA
ATTCTAGTACTATTTTTTCCAGATCTATTAGGAGATCCAGACAACTACACACCTGCTAAT
CCCCTAAGCACTCCACCGCACATTAAACCAGAATGATATTTCCTCTTCGCTTACGCTATT
CTACGCTCTATCCCCAACAAACTAGGGGGTGTAGTAGCCCTAGTCCTATCAATTCTAATC
CTAGCCTTCCTACCATTCCTACATACTTCAAAACAACGCAGCCTAACCTTCCGTCCAATC
ACCCAAACACTATATTGAATACTAACAGCCAACCTACTCATCCTAACATGAATTGGAGGG
CAACCAGTAGAACATCCATTTATCATTATTGGCCAACTAGCATCCATCAGCTATTTCTCA
ATCATCCTTATTCTAATACCAATCTCTGGAATTATTGAAGACAAAATACTAAAATGA
>DQ191488_Rattus_tanezumi
ATGACAAACATTCGAAAATCACACCCCCTACTCAAAATCATTAATCACTCCTTCATCGAC
CTTCCCGCCCCATCCAACATCTCATCATGATGAAATTTTGGCTCTTTACTAGGAGTATGC
CTCATAGTCCAAATTATCACAGGCCTATTCCTAGCAATACACTACACATCCGACACTTTA
ACAGCATTCTCATCAGTTACCCACATCTGCCGAGACGTAAACTACGGCTGACTAATCCGA
TACTTACACGCCAACGGAGCTTCAATATTCTTTATCTGCCTATTCCTTCATGTAGGGCGA
GGGATATACTACGGATCCTATACTTTCCTAGAAACATGAAACATTGGAGTAGTCCTACTA
TTTGCAGTCATAGCAACTGCATTCATAGGCTATGTACTCCCATGAGGACAAATATCATTC
TGAGGGGCCACAGTAATTACAAACCTATTATCAGCCATCCCCTATATTGGCACCACCCTA
GTCGAATGAATCTGAGGAGGTTTCTCAGTAGACAAAGCAACCCTAACACGCTTTTTCGCA
TTCCACTTCATCCTCCCATTCATCATCGCCGCCCTTGCAATCGTACATCTCCTCTTCCTC
CACGAAACAGGATCAAACAACCCCACAGGGCTAAACTCTGACGCAGACAAAATTCCATTT
CATCCATACTACACAATTAAAGACCTACTTGGAGTATTCATACTACTCCTATTTCTAATA
ACTCTAGTATTATTCTTCCCAGACCTACTAGGAGACCCAGACAATTACACACCTGCTAAT
CCACTAAATACCCCACCACATATTAAGCCAGAATGGTATTTCCTATTTGCCTACGCTATT
CTACGTTCCATCCCCAATAAACTAGGAGGGGTAGTAGCCCTAGTCCTATCAATTCTAATC
CTAGCCTTTCTACCATTCCTACATACTTCAAAACAACGCAGTCTAACATTCCGCCCAATC
ACCCAAGCCCTATACTGAATCCTAGTAGCCAATCTCTTCATTTTAACATGAATCGGAGGA
CAGCCAGTAGAACATCCATTTATTATCATTGGCCAGCTAGCATCCATCAGCTACTTCTCA
ATTATCCTTATTCTAATACCAATCTCCGGAATTATCGAAGACAAAATACTGAAATGA
>DQ191487_Rattus_praetor
ATGACAAACATTCGAAAATCCCACCCTCTGCTCAAAATTATTAATCATTCTTTCATCGAC
CTTCCCGCCCCATCCAACATCTCATCATGATGAAACTTCGGTTCTCTCCTAGGAGTATGC
CTTATGATTCAAATCATCACAGGCCTATTCCTAGCAATACACTATACATCCGACACTACG
ACAGCATTCTCATCAGTCACCCACATCTGCCGAGATGTAAACTACGGCTGACTAATTCGA
TATCTACATGCCAACGGAGCCTCTACATTCTTCATCTGCCTATACCTCCATGTAGGACGA
GGAATGTATTACGGATCCTACACCTTCCTAGAAACATGAAACATCGGAGTTATCCTGCTA
TTCGCAGTTATAGCAACCGCATTCATAGGCTACGTACTTCCATGAGGACAAATATCCTTC
TGAGGCGCCACAGTTATCACAAATCTTCTATCAGCTATCCCTTATATCGGAACTACCCTA
GTCGAATGAATTTGAGGAGGCTTCTCAGTAGACAAAGCAACCCTAACTCGCTTTTTCGCC
TTCCACTTCATTCTCCCATTTATCATCGCCGCCCTTGCAATTGTACATCTCCTTTTCCTA
CACGAAACAGGATCAAACAACCCCACAGGACTAGACTCCAACGCAGACAAAATCCCATTC
CATCCATATTACACAATTAAAGACCTCCTAGGAGTATTCCTGCTTCTTCTATTTCTAATA
ACCCTAGTACTGTTCTTCCCAGACCTACTAGGAGACCCAGACAACTACACACCCGCTAAC
CCCCTAAATACTCCACCACACATCAAGCCAGAATGGTATTTCCTCTTTGCCTACGCCATT
TTACGCTCTATCCCCAACAAGCTAGGAGGAGTCGTAGCCCTAGTCCTATCAATCCTTATC
CTAGCCCTCCTGCCATTCTTACACACCTCAAAACAACGCAGCCTAACCTTCCGCCCAATC
ACCCAAACCCTATACTGAATCCTAGCAGCCAACCTCCTCATCTTAACATGAATTGGGGGC
CAACCAGTAGAACACCCATTCATTATCATTGGTCAACTAGCCTCTATCAGCTACTTCTCA
ATTATCCTTATCCTGATACCAATCTCCGGAATTATTGAAGACAAGATACTAAAATGA
>DQ191486_Rattus_exulans
ATGACAAACATTCGAAAATCTCATCCTCTACTCAAAATTATTAATCACTCCTTTATTGAC
CTTCCCGCTCCATCCAACATCTCATCATGATGAAACTTTGGCTCTCTATTAGGAGTATGC
CTAATAATTCAAATCATTACAGGCCTGTTCCTAGCAATACACTACACATCCGACACTCTA
ACAGCATTCTCATCAGTTACCCACATCTGCCGAGACGTAAACTACGGCTGACTAATTCGA
TACTTACATGCCAACGGAGCTTCAATATTCTTTATCTGCTTATTCCTCCACGTAGGACGA
GGAATGTACTATGGATCCTACACCTTCCTAGAAACATGAAACATCGGAATCGTCCTACTA
TTTGCAGTCATAGCCACCGCATTCATAGGCTACGTACTTCCATGAGGACAAATATCATTC
TGAGGAGCCACAGTAATTACAAATCTACTATCAGCTATCCCCTATATCGGCACTACCCTA
GTCGAATGAATCTGAGGGGGATTCTCAGTAGACAAAGCAACCCTAACTCGTTTTTTCGCA
TTTCACTTCATTCTCCCATTCATCATCGCCGCTCTTGCAATCGTACATCTCCTTTTCCTC
CACGAAACAGGATCAAACAACCCCACAGGCCTAAATTCTGATGCAGATAAAATCCCATTT
CATCCATACTACACAATTAAAGACCTACTAGGAGTATTTATATTACTTCTATTTTTAATA
ACCCTAGTATTATTCTTCCCAGACTTACTAGGAGATCCAGACAATTATATACCTGCCAAC
CCCCTAAATACCCCACCACATATCAAACCAGAATGATATTTTCTCTTCGCTTACGCCATT
TTACGCTCCATTCCCAACAAATTAGGAGGAGTAGTAGCCTTAGTCCTATCAATCCTAATC
TTAGCCCTCCTACCATTCCTCCACACTTCAAAACAACGCAGCCTAACATTCCGCCCAATT
ACCCAAACCCTATACTGAATCCTAGTAGCTAACCTCTTCATCCTAACATGAATTGGAGGC
CAACCAGTAGAACATCCTTTCATCATCATTGGCCAACTAGCATCTATAAGCTACTTCTCA
ATTATTCTTATCCTAATACCTATCTCTGGAATCATTGAAGACAAAATACTAAAATGA
>AB033701_Rattus_argentiventer
ATGACAAACATTCGGAAATCACACCCCCTATTCAAAATTATTAACCACTCCTTCATCGAC
CTTCCTGCCCCATCTAATATCTCCTCATGATGAAACTTTGGTTCCCTACTAGGAGTATGC
CTCATGATTCAAATTGTTACAGGCCTGTTCCTAGCAATACACTACACATCCGATACTTTA
ACAGCATTCTCATCAGTTACTCACATCTGCCGAGACGTAAACTACGGCTGATTAATCCGA
TATTTACACGCCAACGGGGCCTCAATATTCTTCATCTGCTTATTCCTTCACGTAGGACGA
GGAATATACTACGGATCCTACACTTTCCTAGAGACATGAAATATCGGGGTTGTCCTTCTA
TTTGCAGTCATAGCAACCGCATTCATAGGCTATGTTCTTCCATGAGGACAAATATCATTT
TGAGGAGCCACCGTAATCACAAACCTATTATCAGCTATTCCCTATATTGGCACCACCCTA
GTCGAATGAATCTGAGGAGGCTTCTCAGTAGACAAAGCAACCCTAACACGTTTTTTCGCA
TTTCACTTTATCCTCCCATTCATCATTGCCGCTCTTGCAATTGTACACCTCCTCTTCCTC
CACGAAACAGGATCAAACAACCCCACAGGACTAAATTCCGACGCAGACAAAATCCCATTC
CACCCATACTATACAATCAAAGACCTACTAGGGGTGTTCATATTACTTCTACTTTTAATA
ACCCTAGTATTATTCTTCCCAGACTTACTAGGAGACCCAGACAATTACACACCTGCTAAT
CCCCTAAATACCCCACCACATATTAAACCAGAATGATATTTCCTATTTGCTTACGCTATC
CTACGCTCTATCCCCAACAAATTAGGAGGAGTAGTAGCCTTAGTCCTATCAATTTTAATC
CTAGCTCTCCTACCATTTCTACATACTTCAAAACAACGCAGCCTAACATTCCGCCCTATT
ACCCAAATTCTATATTGAATCTTAGTAGCTAATCTCCTCGTCTTAACATGAATCGGAGGC
CAACCAGTAGAACACCCATTCATCATTATTGGCCAACTAGCATCCATCAGTTACTTCTCG
ATTATCCTCATTCTAATACCAATCTCTGGAATCATTGAAGACAAAATACTAAAATGA
>AB033702_Rattus_rattus
ATGACAAACATTCGAAAATCACACCCCCTAATCAAAATTATTAATCACTCCTTCATTGAC
CTTCCCGCCCCATCCAACATCTCATCATGATGAAATTTTGGCTCTCTTCTAGGAGTATGC
CTTATAGTTCAAATTATCACAGGCTTATTTCTAGCAATACACTACACATCCGACACTTTA
ACAGCATTCTCATCAGTTACTCACATCTGCCGAGACGTAAACTACGGCTGACTAATCCGA
TACTTACATGCCAACGGAGCCTCAATATTCTTTATCTGCTTATTCCTCCATGTAGGCCGA
GGGATATACTACGGATCCTACACCTTCCTAGAAACATGAAACATTGGAATTATCCTACTA
TTTGCAGTCATAGCAACCGCATTCATAGGTTATGTACTCCCATGAGGACAAATATCATTC
TGAGGAGCCACAGTAATCACAAACCTATTATCAGCCATTCCCTACATTGGCACCACTCTA
GTCGAATGAATCTGAGGAGGCTTCTCAGTAGACAAAGCAACCCTAACACGTTTTTTCGCA
TTCCACTTCATCCTCCCATTCATCATCGCCGCCCTTGCAATTGTACATCTCCTCTTCCTC
CACGAAACAGGATCAAACAACCCCACAGGACTAAACTCTGACGCAGACAAAATCCCATTC
CATCCATACTACACAATTAAAGACTTACTTGGAGTGTTCATACTACTCCTATTTCTAATA
ACTCTAGTATTATTCTTCCCAGACTTACTAGGAGACCCAGACAACTACACACCTGCTAAC
CCACTAAATACCCCACCACATATTAAGCCAGAATGGTATTTCCTATTTGCCTACGCTATT
CTACGCTCCATCCCTAACAAATTAGGAGGAGTAGTAGCCTTAGTCCTATCAATTCTAATC
TTAGCCTTTCTACCATTCTTACATACCTCAAAACAACGCAGCCTAACATTCCGCCCAATC
ACCCAAATTCTATACTGAATTCTAGTAGCCAACCTCTTCATTTTAACATGAATTGGGGGC
CAACCAGTAGAACACCCATTTATTATTATTGGCCAACTAGCATCCATCAGTTACTTCTCA
ATTATCCTTATCCTAATACCAATCTCCGGAATCATTGAAGACAAAATACTAAAATGA
>AY172581_Rattus_norvegicus
ATGACAAACATCCGAAAATCTCACCCCCTATTCAAAATCATCAACCACTCCTTTATCGAC
CTCCCCGCCCCATCTAACATCTCATCATGATGAAACTTCGGTTCTCTACTAGGAGTATGC
CTCATAGTACAAATCCTCACAGGCTTATTCCTAGCAATACACTACACGTCTGATACCATA
ACAGCATTTTCATCAGTCACCCACATCTGCCGAGACGTAAACTACGGCTGACTAATCCGA
TACCTACACGCCAACGGCGCCTCAATATTTTTCATCTGCCTATTCCTCCATGTGGGACGA
GGACTATACTATGGATCCTACACTTTCCTAGAAACCTGAAACATTGGGATCATTCTACTA
TTTGCAGTCATAGCAACTGCATTCATGGGCTATGTACTCCCATGAGGACAAATATCATTC
TGAGGAGCTACAGTAATTACAAACCTATTATCTGCTATCCCTTACATTGGGACTACCCTA
GTCGAATGAATCTGAGGAGGCTTCTCAGTAGACAAAGCAACCCTAACACGCTTCTTCGCA
TTCCACTTCATCCTCCCATTCATTATCGCCGCCCTTGCAATTGTACATCTTCTTTTCCTC
CACGAAACAGGATCAAATAACCCCACAGGATTAAACTCCGACGCAGACAAAATCCCATTC
CATCCATATTATACAATTAAAGACCTCCTAGGTGTATTTATATTACTATTATTCCTAATA
ACCCTAGTACTATTCTTCCCAGACCTACTAGGAGACCCAGACAATTATACACCCGCTAAC
CCCCTCAACACCCCACCCCACATCAAACCAGAATGATATTTTCTCTTTGCCTACGCTATT
CTACGCTCCATTCCCAACAAACTAGGAGGAGTCGTAGCCCTAATCTTATCAATCCTAATC
TTAGCCTTCCTACCATTCCTGCATACTTCAAAACAACGCAGCTTAACATTCCGCCCAATC
ACCCAAATCCTTTACTGAATCCTAGTAGCCAACCTCCTAATCTTAACATGAATCGGAGGC
CAACCAGTAGAACACCCATTTATCATTATTGGCCAACTAGCCTCCATCAGCTACTTTTCA
ATTATCCTCATTCTCATACCAATCTCTGGAATTGTTGAAGACAAAATGTTAAAATGA
>EU349781_Rattus_leucopus
ATGACAAACATTCGAAAATCTCACCCCCTACTCAAAATCATTAATCACTCTTTCATTGAC
CTCCCCGCCCCATCCAACATCTCATCATGATGAAACTTCGGCTCTCTCCTAGGAGTATGT
CTCATAATTCAAATCATCACAGGACTATTCCTAGCAATACACTACACATCCGACACTAYA
ACAGCATTTTCATCAGTCACCCATATCTGCCGAGATGTAAACTACGGCTGGCTTATCCGA
TACTTACATGCCAACGGAGCCTCTACATTCTTTATCTGCCTATACCTCCATGTAGGACGA
GGAATGTACTACGGATCCTACACCTTCCTAGAAACATGAAACATTGGCATTATTCTACTA
TTTACAGTCATAGCAACCGCATTTATAGGCTATGTACTTCCATGAGGACAAATATCTTTC
TGAGGGGCCACAGTAATCACAAATCTACTATCAGCTATCCCTTACATCGGAACCACCCTA
GTCGAATGAATCTGAGGAGGCTTCTCAGTAGACAAAGCAACTTTAACCCGTTTCTTCGCT
TTCCACTTCATCCTCCCATTTATTATCGCTGCTCTTGCAATTGTTCATCTCCTTTTTCTA
CACGAAACAGGATCAAATAATCCCACAGGATTAAACTCCAACGCAGACAAGATCCCATTT
CATCCATACTACACAATCAAAGACCTCCTAGGAGTATTCATACTATTTTTATTCTTAATA
ACCCTAGTACTATTCTTCCCAGACCTACTAGGAGATCCAGACAACTACACACCCGCCAAT
CCCCTAAATACTCCACCACACATCAAACCAGAATGATACTTTCTCTTTGCCTACGCCATT
TTACGCTCTATCCCCAATAAATTAGGAGGAGTCGTAGCTCTAGTCCTATCAATCCTTATC
CTAGCTTTCCTACCATTCCTTCATACCTCAAAACAACGCAGTTTAACCTTCCGCCCAATC
ACCCAAACCCTATACTGAATTCTAACAGCCAACCTCCTCATTTTAACATGAATTGGGGGT
CAACCAGTAGAACACCCATTCATCATCATTGGCCAACTAGCCTCCATCAGTTACTTCTCA
ATTATTCTTATCCTAATACCAATTTCTGGAATTATCGAAGACAAAATACTAAAATGA
>DQ191490_Sundamys_muelleri
ATGACAAACATTCGAAAATCTCACCCCCTACTCAAAATTATTAATCACTCTTTTATTGAT
TTACCCGCCCCATCCAACATCTCATCATGATGAAACTTTGGCTCCCTACTAGGAGTATGC
CTCATAGTCCAAATCATCACAGGCCTATTTCTAGCAATACACTACACATCCGATACTATA
ACAGCATTCTCATCAGTCACGCATATTTGCCGAGACGTAAACTACGGCTGATTAATCCGA
TACTTACATGCCAATGGAGCTTCAATATTTTTCATCTGCTTATTCCTTCACGTAGGACGA
GGGATATACTACGGATCCTACACATTCCTAGAAACATGAAACATTGGAGTAATTCTACTA
TTCGCAACTATAGCAACCGCATTCATAGGTTATGTACTTCCATGAGGCCAAATATCCTTC
TGAGGTGCCACAGTAATTACTAACCTACTATCAGCTATTCCATACATCGGAACTACCTTA
GTAGAATGAATCTGAGGAGGTTTCTCAGTAGATAAAGCAACCCTAACACGCTTTTTCGCA
TTTCACTTCATCCTCCCATTTATTATTGCTGCCCTTGCAATTGTCCACCTTCTCTTTCTT
CACGAAACAGGATCAAACAACCCCACAGGATTAGACTCCAACGCAGACAAGATCCCATTT
CACCCATACTACACAATCAAAGACCTCCTAGGAGTATTTATTCTACTTTTATTCCTAATA
ATTCTAGTACTATTCTTTCCCGACCTCCTAGGAGACCCAGATAACTATACACCCGCTAAC
CCATTAAACACCCCACCACATATTAAACCAGAATGATATTTCCTATTTGCCTACGCCATT
CTACGCTCTATTCCCAACAAACTAGGAGGAGTAGTAGCCCTAGTCCTATCAATTTTAATC
CTAGCCTTCCTACCACTACTACACACCTCAAAACAACGCAGCTTAACATTTCGCCCAATT
ACCCAAATTCTATATTGAATTCTCGCAGCCAACCTTCTCGTTCTAACATGAATCGGAGGC
CAACCAGTAGAACACCCATTTATCATCATCGGTCAACTAGCATCTATCAGTTACTTCTCA
ATTATCCTTATCCTAATACCAATCTCTGGAATTATTGAAGACAAAATATTAAAATGA
>DQ191480_Limnomys_sibuanus
ATGACAAACATTCGAAAATATCATCCCCTACTCAAAATTATCAACCACTCCTTCATCGAC
CTCCCCGCCCCATCCAACATCTCATCATGATGAAACTTCGGCTCTCTCCTAGGAATGTGC
CTTACAATTCAAATTATCACAGGCCTATTTCTAGCAATACACTACACATCCGACACTATA
ACAGCATTCTCATCAGTCACCCATATCTGCCGAGACGTAAATTACGGCTGACTGATTCGA
TATTTACATGCCAACGGAGCCTCAATATTTTTCATCTGCTTATTCCTCCATGTAGGACGA
GGAATGTACTACGGATCCTACACCTTCCTAGAGACATGAAATATTGGAGTCATCTTATTA
TTTGCAGTTATAGCAACCGCATTCATAGGCTATGTACTCCCATGAGGACAAATATCCTTC
TGAGGGGCTACAGTAATTACAAACCTACTATCAGCTATTCCTTATATTGGGACTACTCTG
GTTGAATGGATTTGAGGAGGCTTCTCAGTAGATAAAGCAACTCTAACACGCTTTTTCGCA
TTCCACTTCATCCTCCCATTTATTATCGCTGCCCTTGCAATCGTACACCTCCTCTTCCTC
CACGAAACAGGATCAAACAACCCTACAGGACTAAATTCCAACGCAGACAAAATTCCATTT
CACCCTTACTACACAATTAAAGACCTCCTAGGAGTATTCATACTACTCCTATTATTAATA
ACCCTAGTATTATTCTTCCCAGACCTACTAGGAGACCCAGACAACTATACACCTGCTAAT
CCCCTAAACACTCCACCACACATCAAACCAGAATGATATTTCCTCTTCGCCTACGCTATC
CTACGCTCTATCCCCAACAAACTAGGAGGAGTAGTGGCCCTAGTCCTATCAATTCTAATC
CTAGCCCTCCTCCCACTCCTACATACCTCAAAACAACGCAGCCTAACATTCCGCCCAATT
ACCCAAATCCTATACTGAGTCCTAACAGCCAACCTACTTATTCTAACATGAATTGGAGGC
CAACCAGTAGAGCATCCATTTATCATCATTGGCCAACTAGCATCCATTAGCTACTTCTCA
ATTATCCTCATCTTAATACCAATCTCCGGAATCATTGAAGACAAAATACTAAAATGA
>DQ191479_Limnomys_bryophilus
ATGACAAACATCCGAAAATCTCACCCCTTACTCAAAATTATTAACCACTCCTTCATCGAC
CTCCCCGCCCCATCCAACATCTCATCATGATGAAACTTTGGCTCTCTCCTAGGAGTATGC
CTTGTAATTCAAATTATCACGGGCCTCTTCCTAGCAATACACTACACATCCGACACCATA
ACAGCATTCTCATCAGTCACCCATATCTGCCGAGACGTAAATTACGGCTGACTAATTCGA
TACCTACATGCCAACGGAGCCTCAATATTTTTCATCTGCTTATTCCTCCATGTAGGACGA
GGAATGTACTACGGATCCTATACCTTTCTAGAGACATGAAATATTGGAGTCGTCCTGTTA
TTTGCAGTCATAGCAACCGCATTCATAGGCTATGTCCTTCCATGAGGACAGATATCCTTC
TGAGGAGCTACAGTAATTACAAACCTACTATCAGCTATCCCTTATATCGGAACTACCCTG
GTCGAATGAATTTGAGGAGGCTTCTCAGTAGACAAAGCCACTCTAACACGCTTCTTCGCA
TTTCACTTCATTCTCCCATTCATTATCGCCGCCCTTGCAATCGTACATCTCCTCTTCCTC
CACGAAACAGGATCAAACAACCCTACAGGACTAAATTCCAATGCAGACAAAATCCCATTT
CATCCATATTATACAATTAAAGACCTCCTAGGAGTATTTATACTACTCCTATTATTAATA
ACCCTAGTATTGTTCTTCCCAGATCTATTAGGAGACCCAGACAACTACACACCTGCTAAC
CCCCTAAACACCCCACCACACATCAAACCAGAATGATATTTCCTCTTTGCCTACGCTATT
CTACGCTCTATCCCCAACAAACTAGGAGGAGTAGTGGCCCTAGTCCTATCAATTCTAATC
CTAGCCCTTCTTCCACTCTTACATACTTCAAAACAACGCAGCCTAACATTCCGCCCAATT
ACCCAAATCCTATATTGAATCCTAACGGCCAACCTACTTATTCTAACATGAATTGGGGGA
CAACCAGTAGAACACCCATTTATCATCATCGGCCAACTAGCATCCATCAGCTATTTCTCA
ATTATCCTCATCCTTATACCAATCTCTGGAATCATTGAAGACAAAGTACTAAAATGA
>DQ191481_Maxomys_whiteheadi
ATGACAAATATCCGAAAATCCCACCCCTTATTCAAAATCATTAATCACTCCTTCATCGAC
CTACCTACTCCTTCCAACATCTCATCATGATGAAACTTTGGCTCCCTCCTAGGAGTATGC
CTAATTATCCAAATCGTAACAGGATTATTCCTAGCAATACACTACACATCCGACACTATA
ACAGCATTCTCATCAGTCACTCATATCTGCCGAGATGTAAACTACGGCTGATTAATTCGA
TATATACATGCAAATGGCGCCTCCATATTCTTTATCTGCCTATTCCTGCATGTAGGACGA
GGAATATACTATGGATCTTATACCTTCATAGAAACATGAAACATCGGAGTCATTCTACTA
TTTGCAGTAATAGCAACTGCATTTATAGGCTATGTACTTCCATGAGGACAAATATCCTTC
TGAGGAGCAACAGTAATTACAAATCTCTTATCAGCCATCCCATATATCGGAACTACCCTA
GTCGAATGAATCTGAGGAGGCTTCTCAGTAGACAAGGCCACTCTAACACGCTTTTTCGCA
TTCCACTTTATTCTCCCATTCATTATTGCAGCCCTTGCAATCGTCCACTTATTATTTCTT
CACGAAACAGGCTCAAACAATCCAACAGGCCTAGACTCTGACGCAGACAAAATCCCCTTC
CACCCCTACTACACAATTAAAGACCTCCTAGGAATTTTTATTCTCATTCTCTCCCTAATA
ATCTTAGTCCTATTCTTTCCAGACCTCCTAGGAGATCCAGACAACTATACACCAGCAAAC
CCCCTTAATACACCACCCCATATTAAACCAGAATGATATTTCCTATTTGCTTACGCCATC
CTACGCTCTATCCCAAACAAACTAGGAGGAGTTGTAGCTCTAGTACTTTCAATCCTTATC
CTAGCTTTTTTACCATTCCTCCACACCTCAAAACAACGAAGCCTTACCTTCCGCCCAATC
ACCCAAGCCCTGTACTGAATCCTAGTAGCAAATCTTCTTATCCTAACATGAATCGGAGGA
CAACCAGTTGAACACCCATTCATTATCATCGGACAACTAGCATCCATTAGCTACTTCTCA
ATTATTCTCATCCTCATACCCATTTCAGGAGTAATCGAAGACAAAATACTAAAATGA
>DQ191482_Niviventer_excelsior
ATGATAAACATCCGAAAAACCCACCCCCTCCTTAAAATCATTAACCACGCCTTCATTGAC
TTACCCGCTCCATCTAATATCTCATCATGATGAAACTTTGGCTCTCTCCTAGGCATATGC
CTTATCGTACAGATTATCACAGGCCTATTCCTAGCAATACACTATACATCCGATACAACA
ACAGCATTCTCATCAGTTACACATATCTGCCGAGATGTGAATTACGGCTGACTAATCCGA
TATCTTCATGCCAACGGAGCCTCCATATTTTTCATCTGCTTATTCCTTCACGTAGGACGA
GGAATATACTACGGATCATACACTTTCCTAGAAACATGAAACATTGGAATTATTCTCCTA
TTTGCAGTTATAGCAACCGCATTCATAGGATATGTCCTCCCATGAGGACAAATATCTTTC
TGAGGCGCCACAGTAATTACAAATCTCTTATCAGCTATTCCATACATCGGAACCACCCTA
GTAGAATGAATCTGAGGCGGCTTCTCAGTAGATAAAGCAACTCTAACACGCTTTTTCGCA
TTCCACTTTATTCTCCCCTTCATCATTGCAGCCCTAGCAATCGTCCACCTCCTATTTCTC
CATGAAACTGGATCAAATAACCCCACAGGATTAAACTCTGACGCAGACAAAATCCCATTT
CATCCCTACTATACAGTTAAAGACCTATTAGGCATCTTCATTCTACTCCTGCTCCTGATA
ACCCTAGTCCTATTTTTCCCAGACCTTTTAGGAGACCCAGACAACTACTCTCCGGCCAAC
CCCCTAAGCACTCCACCCCATATTAAACCAGAATGATACTTCCTATTTGCTTATGCTATC
CTACGCTCCATCCCCAACAAACTAGGAGGCGTAGTGGCCCTAGTCCTATCAATCTTAATC
CTAGCCCTCCTACCACTCTTACATACTTCCAAACAACGAAGCCTCACTTTCCGCCCAATC
ACCCAAACCCTCTACTGAATCCTAGTAGCTAATCTCCTTATCCTAACATGAATTGGAGGC
CAACCAGTCGAACACCCATTCATTATCATTGGACAACTAGCCTCCATCAGTTACTTCTCA
ATCATCTTAATTCTTATACCCCTCTCAGGAGTCATTGAAGACAAAATACTAAAATGA
>DQ191483_Niviventer_rapit
ATGACAAACATCCGAAAAACTCATCCCTTACTTAAAATCATTAACCACGCTTTTATTGAC
CTCCCAGCCCCATCCAACATTTCATCATGATGAAACTTCGGCTCCCTACTAGGACTATGC
CTTATCGTACAAATCATCACAGGACTATTCCTAGCAATACACTACACATCCGATACAATA
ACAGCATTCTCATCAGTCACTCACATCTGTCGAGACGTAAACTACGGTTGATTGATCCGA
TACTTACATGCAAACGGAGCTTCCATATTTTTCATCTGCTTATTCCTTCATGTAGGACGA
GGAATATACTATGGATCTTACACTTTTCTAGAAACATGGAACATCGGAGTAATTCTTCTA
TTTGCAGTTATAGCAACTGCATTCATAGGATATGTCCTCCCATGAGGACAAATATCTTTC
TGAGGCGCCACAGTAATCACAAACCTTCTATCAGCAATTCCTTACATCGGAACAACCCTA
GTAGAATGAATTTGAGGCGGCTTCTCAGTAGACAAAGCAACCTTAACACGTTTTTTCGCA
TTCCATTTCATTCTCCCATTCATCATTGCAGCTCTAGCAATTGTCCACCTTCTATTCCTT
CACGAAACAGGATCAAACAACCCAACAGGACTAAACTCAGACGCAGATAAAATCCCATTC
CACCCCTACTACACCATTAAAGACCTCCTAGGAATTTTTATTCTACTACTATTACTCATA
ACCTTAGTATTATTTTTCCCAGACCTCCTGGGAGACCCAGATAACTACTCCCCCGCTAAC
CCACTAAACACTCCTCCCCACATCAAACCAGAATGATACTTCTTATTCGCCTACGCCATC
CTCCGCTCTATCCCCAATAAACTAGGAGGAGTAGTAGCTCTAATTCTATCCATCCTAATT
TTAGCTTTTCTCCCACTTCTCCACACTTCTAAACAACGCAGCCTTACCTTCCGCCCAATT
ACTCAAACCCTCTACTGAATCCTTGTAGCCAACCTACTTGTCCTAACATGAATCGGAGGA
CAACCAGTCGAACACCCATTTATCATCATTGGACAGCTAGCCTCAATCAGCTACTTCTCA
ATTATTCTTATCCTTATACCAATCTCCGGAATCATTGAAGACAAAATACTAAAATGA
>DQ191489_Rhynchomys_isarogensis
ATGACAAACATCCGAAAAACACATCCTCTTATTAAAATTATTAACCACTCTTTCATTGAT
CTTCCAACCCCATCCAACATCTCATCATGATGAAATTTTGGCTCCCTATTAGGACTATGC
CTCGCTATCCAAATTATCACAGGACTATTTCTAGCCATACATTACACAGCAGATACAACT
ACAGCATTCTCATCAGTAGCCCACATCTGTCGAGACGTAAATTACGGTTGACTAATCCGC
TACCTCCATGCAAACGGAGCATCTATATTCTTCATCTGCCTGTTCCTCCACGTAGGACGA
GGTCTATACTACGGATCCTACACCCTTATAGAAACATGAAACATTGGAGTACTTCTCCTC
TTCACCGTAATAGCCACTGCATTCATAGGCTACGTACTTCCATGAGGACAAATATCATTC
TGAGGAGCAACAGTAATTACAAACCTCCTATCAGCCATCCCATATATCGGRACAACCCTA
GTAGAGTGAATCTGAGGAGGATTCTCAGTTGACAAAGCCACCCTAACCCGATTCTTCGCA
TTTCACTTCATCCTACCATTCATCATCACAGCACTAGTCATCGTGCACCTACTATTTTTA
CACGAAACAGGCTCCAATAATCCAACAGGCCTCAACTCAAATGCCGATAAAATTCCATTC
CACCCATACTATACAATCAAAGACCTACTAGGAGTAATCTTACTAATTCTATCTACCATA
AGCCTAGTACTATTTTTCCCAGATTTATTAAGCGATCCTGACAACTACACACCAGCAAAT
CCATTAAACACCCCACCCCATATCAAACCAGAATGGTACTTCCTATTCGCCTACGCCATC
CTACGCTCAATTCCTAATAAACTAGGAGGAGTATTAGCTTTAATCCTATCAATCCTTGTT
CTAGCCCTCCTACCCTTCCTACACACATCAAAACAACGAAGCCTAATATTCCGCCCAATC
ACCCAAACACTTTACTGAATACTGGTCGCTAACCTACTAGTACTAACCTGAATTGGAGGA
CAACCAGTAGAACACCCATTCATCATTATTGGTCAACTAGCCTCAATCAGCTACTTCTCC
ATTATCCTAATCTTAATACCAATCTCAGGAATCATTGAAAACAAACTATTAAAATGA
>DQ191484_Phloeomys_cumingi
ATGACAAACATCCGAAAAACCCACCCACTATTTAAAATCATCAACAACTCATTCATCGAC
CTACCCACACCATCCAATATCTCATCATGATGAAACTTCGGCTCTCTCCTAGGAATGTGC
CTAATAATCCAAATCATCACAGGTTTATTCCTAGCCATACACTATACATCAGACACAACA
ACAGCATTCTCATCAGTAACACATATCTGCCGAGACGTAAACTATGGATGACTTATCCGT
TATATCCACGCAAACGGAGCATCAATATTCTTCATCTGCTTATTCCTCCACGTAGGACGA
GGAATTTACTACGGATCCTACAACTTCACAGAAACATGAAACATCGGAATCATTCTACTA
TTCACAACCATAGCTACTGCATTTATAGGCTACGTACTCCCATGAGGACAAATATCATTC
TGAGGGGCAACAGTCATCACCAACCTACTATCAGCTATCCCATACATTGGAACAACATTA
GTTGAATGAATCTGGGGCGGATTCTCAGTAGACAAAGCCACCCTAACACGCTTCTTCGCC
TTCCATTTCATCCTCCCATTTGTAATCACAGCCCTAGTAATCGTCCACCTCCTATTCCTT
CACGAAACAGGCTCAAACAATCCTACAGGCCTAAACTCAGACGCAGACAAAATTCCATTC
CACCCATACTTTACAATCAAGGACCTCCTAGGAGCTCTAATAATACTAACATCCTTATTA
GCCTTAGTATTATTCTTCCCAGACGTCCTAGGAGACCCAGACAACTACACACCAGCAAAC
CCACTAAACACACCCCCACACATCAAACCAGAATGATATTTCCTATTTGCATACGCTATC
TTACGCTCTATCCCAAACAAACTAGGAGGAGTACTAGCCCTAATCCTATCTATCCTAATT
CTAGCATTCCTTCCACTAATACACACCTCAAAACAACGAAGCCTTATATTCCGCCCAATC
ACACAAACACTATACTGAATACTAGTAGCCAACCTCCTAATCTTAACCTGAGTTGGAGGA
CAACCAGTAGAATACCCATTCACCATCATTGGACAACTAGCCTCAATCAGCTATTTCTCC
ATCATCCTAATCTTAATACCAATCTCAGGAATCATCGAAGACAAAATATTAAAACTA
>DQ191471_Batomys_salomonseni
ATGATAAACATCCGAAAAACTCATCCACTATTTAAAATCATCAACAGTTCATTCATCGAC
TTACCCACACCATCCAACATCTCATCATGATGAAATTTTGGCTCACTACTAGGAATCTGC
TTAGTAGTTCAAATTATCACAGGACTATTCTTAGCCATACACTATACATCAGACACAACA
ACAGCATTCTCATCAGTAACACACATCTGTCGAGACGTGAACTACGGATGATTAATTCGA
TATATACACGCAAACGGAGCCTCCATATTCTTTATCTGCCTATTCCTTCATGTAGGACGG
GGAATCTACTATGGATCCTATACCTTCATTGAAACATGAAACATCGGAATCATTCTCCTA
TTTACAGTCATAGCCACCGCATTCATAGGATACGTACTTCCATGAGGACAAATATCTTTC
TGAGGAGCTACAGTAATTACAAACCTACTATCAGCAATTCCATATATCGGACCATCTCTA
GTAGAATGAATTTGAGGAGGATTTTCCGTAGACAAAGCCACCTTAACACGCTTCTTTGCT
TTCCACTTTATCTTACCATTTATCATTACAGCTCTCGTAATCGTACATTTACTATTCCTC
CACGAAACAGGCTCAAACAACCCTACAGGACTAAACTCAGACGCAGACAAAATCCCATTT
CATCCATACTATACAATCAAAGATCTCCTAGGAATTCTAATAATATTTCTGTTCTTAATA
ATCCTAGTACTATTCTTCCCAGATATCCTAGGAGACCCAGACAATTATACACCAGCTAAC
CCATTAAATACCCCACCCCACATCAAACCAGAATGATATTTTCTATTTGCATACGCTATC
CTCCGATCAATCCCCAATAAACTAGGAGGGGTACTAGCCCTTGTCCTATCCATTCTTATT
CTAGCCCTACTACCCCTACTACATACCTCAAAACAACGAAGCCTTATCTTCCGCCCAATC
ACACAAACCCTATACTGAATACTAGTAGCTAACCTCCTGATCTTAACTTGAATTGGAGGA
CAACCAGTAGAATACCCATTTATTATCATCGGACAACTCGCCTCAATCAGCTACTTTACC
ATTATTCTTATCCTAATACCAATTTCAGGAATCATCGAAGACAAAATACTCAAACTA
>DQ191470_Batomys_granti
ATGACAAACATCCGAAAAACCCACCCACTGTTCAAAATCATTAATAACTCATTCATCGAT
CTACCTGCACCATCCAACATCTCATCATGATGAAACTTCGGATCACTACTGGGAATCTGT
TTAGTATTACAAATCATCACAGGCTTATTCCTAGCTATACATTATACATCAGATACAACA
ACAGCATTCTCATCAGTAACTCACATTTGCCGAGACGTAAACTACGGATGACTAATCCGC
TATATACACGCAAACGGAGCCTCCATATTCTTCATCTGCTTATTCCTTCACGTAGGACGA
GGTATTTACTATGGATCATATACATTCATCGAAACCTGAAACATTGGAATTGTACTCCTA
TTTATAGTTATAGCCACCGCATTCATAGGGTATGTACTCCCATGGGGACAAATATCATTC
TGAGGAGCTACAGTAATCACAAATCTACTATCAGCAATCCCATACATCGGATCATCACTG
GTAGAATGAATCTGAGGGGGTTTCTCAGTAGACAAAGCCACCCTAACACGCTTTTTCGCT
TTTCACTTCATTCTACCATTTATTATCACAGCCCTCGTAATTGTACACTTACTATTTCTA
CACGAAACAGGATCAAACAATCCAACAGGACTTAACTCAGACTCAGATAAAATTCCATTT
CATCCATACTATACAATAAAAGACCTATTAGGAATCCTTATAATATTTCTATCACTCATA
ATTCTAGTACTATTTTTCCCAGACATTTTAGGAGACCCAGACAATTACACACCAGCCAAC
CCACTAAACACCCCACCACATATCAAACCAGAATGATACTTCTTATTCGCCTACGCTATC
CTACGTTCAATCCCAAACAAACTAGGTGGAGTATTAGCCCTAATCCTATCTATCTTAATC
TTAGCCCTAATACCTCTCCTTCACACCTCAAAACAACGTAGTCTCATATTCCGCCCAATC
ACACAAACCCTTTACTGAATCCTAGTAGCTAATCTTCTAATTCTAACCTGAATCGGAGGG
CAGCCAGTAGAGCACCCATTTATTATAATCGGACAATTAGCCTCAATCAGTTACTTTTCC
ATCATCCTCATTCTAATACCCATCTCAGGAATCATCGAAGACAAAATACTCAAACTA
>DQ191467_Apomys_insignis
ATGACAAACATCCGAAAAACACATCCCCTTATTAAAATTATCAATCACTCCTTTATTGAC
CTTCCAGCCCCATCCAACATCTCATCCTGATGAAACTTCGGTTCCCTTCTAGGACTATGC
CTAATTATCCAAATCATCACAGGACTATTCCTAGCCATACATTACACATCAGACACAACT
ACCGCCTTCTCATCAGTAACCCACATCTGCCGAGATGTAAACTATGGCTGACTTATTCGC
TACATACATGCAAACGGAGCTTCTATATTTTTCATCTGCCTGTTCATTCACATCGGACGA
GGAATCTACTACGGATCTTACACTTTTATAGAAACATGAAACATCGGGGTAGTTCTCCTA
TTTGCCGTTATAGCCACTGCATTCATAGGCTACGTCCTTCCATGAGGACAAATATCATTC
TGAGGAGCAACAGTAATTACAAATCTACTATCCGCTATCCCATATATCGGCACAACCTTA
GTTGAATGAATTTGAGGCGGATTCTCAGTTGATAAAGCCACACTAACCCGATTCTTCGCA
TTCCATTTTATTCTTCCATTCATCATCGCAGCCCTAGTCATCGTCCACCTTCTATTCCTC
CACGAAACAGGCTCTAACAACCCAACAGGCTTAGACTCTGACGCTGACAAAATCCCATTT
CACCCATACTACACAATTAAAGACTTACTAGGAGTATTCCTACTAATCCTATTTCTTATA
ACCCTAGTACTATTCTTCCCAGACCTATTAGGAGACCCAGATAATTACACACCAGCAAAT
CCACTAAATACACCACCCCATATTAAACCAGAATGATACTTCCTATTCGCCTACGCAATC
CTACGTTCAATCCCCAACAAACTGGGAGGTGTACTGGCTCTAATCTTATCAATCTTAATC
CTAGCATTTATACCATTCCTTCACACCTCAAAACAACGAAGCCTAATATTCCGCCCTATC
ACCCAAGTACTTTACTGAATGCTAGTAGCCAACCTACTAGTCCTAACCTGAATCGGAGGA
CAACCAGTAGAACACCCATTCGTTATCATCGGCCAACTAGCCTCAATCAGCTACTTCTCC
ATCATTCTCATCCTTATACCAATCTCAGGAATTATCGAAGACAAACTACTAAAATGA
>DQ191478_Crunomys_suncoides
ATGACAAACATCCGAAAATCCCACCCTCTATTCAAAATCATCAATCACTCCTTCATCGAC
CTACCCGCCCCATCTAACATCTCATCATGATGAAACTTCGGCTCTCTCTTAGGAGTATGC
CTAATTATTCAAATCGTAACAGGCCTATTTCTAGCAATGCACTATACATCAGACACTATA
ACAGCATTTTCATCAGTTACTCACATCTGCCGAGATGTAAATTACGGTTGATTAATCCGA
TACATACACGCAAACGGAGCTTCCATATTCTTCATCTGCCTATTCCTACACGTAGGACGT
GGTATATACTACGGATCTTACACCTTCATAGAAACATGGAACATCGGAGTCATCCTATTA
TTTGCAGTTATAGCAACTGCATTCATAGGCTACGTACTTCCATGAGGACAAATATCCTTC
TGAGGTGCAACAGTAATTACAAACCTCCTATCAGCCATTCCATATATCGGAACTACCCTA
GTCGAATGAATCTGAGGGGGCTTCTCAGTAGATAAAGCTACCCTAACACGTTTTTTCGCA
TTCCACTTCATCCTCCCATTTATCATCGCAGCCCTTGCAATCGTTCATCTCCTTTTCCTC
CACGAAACAGGCTCAAACAACCCCACAGGCCTAAACTCTGACGCAGACAAAATCCCCTTC
CACCCCTACTACACAATCAAAGACCTCTTAGGCATTTTTATCCTTATTATCTTCCTAATA
ACTCTAGTCCTATTTTCCCCAGACCTCTTAGGAGACCCAGACAACTACACACCAGCAAAC
CCCCTTAACACGCCACCCCACATCAAACCAGAATGGTACTTCCTATTCGCTTACGCTATC
CTACGTTCTATCCCTAACAAACTAGGAGGAGTCGTAGCCCTAGTCCTTTCCATCCTCATT
CTAGCTTTCCTACCATTCCTCCATACCTCAAAACAACGAAGCCTTACCTTCCGCCCAATC
ACCCAGATCCTATATTGAATCCTAGTAGCTGACCTCCTCATCCTAACATGAATTGGAGGA
CAACCAGTAGAACATCCATTCATCATCATCGGCCAACTAGCATCCATCACCTACTTTTCA
ATTATCCTAATCCTCATACCCATCTCAGGTTTAATCGAAGACAAAATACTAAAATGA
>DQ191477_Crunomys_melanius
ATGACAAACATCCGAAAATCCCACCCTCTACTCAAAATTATTAATCACTCCTTCATCGAC
CTACCCGCCCCATCCAACATCTCATCATGATGAAACTTCGGCTCTCTCCTAGGAGTATGC
CTAATTATTCAAATCGTAACAGGACTATTCCTAGCAATACACTATACATCAGACACTATA
ACAGCATTTTCATCAGTTACCCACATCTGCCGAGACGTAAATTACGGTTGATTAATCCGA
TACATACACGCAAACGGAGCTTCCATATTCTTCATCTGCCTATTCCTACACGTAGGACGA
GGTATGTACTACGGATCCTATACTTTCATAGAAACATGAAACATCGGAGTCGTCCTACTA
TTTGCAGTTATAGCAACTGCATTCATAGGCTATGTGCTTCCATGAGGACAAATATCCTTC
TGAGGTGCAACAGTAATTACAAATCTCCTATCAGCCATTCCATACATCGGAACTACCCTA
GTCGAATGAATCTGAGGGGGCTTCTCAGTAGATAAAGCCACCTTGACACGTTTTTTCGCA
TTCCACTTCATCCTCCCATTTATCATCGCAGCCCTCGCAATCGTCCATCTCCTTTTCCTC
CACGAAACAGGCTCAAACAATCCCACAGGCCTAAACTCTGACGCAGACAAAATCCCCTTC
CACCCCTACTACACAATCAAAGACCTTTTAGGCATTTTCATCCTCATTCTCTTCCTAATA
ACTCTAGTCCTATTTTCCCCAGACCTCTTAGGAGACCCAGACAACTACACACCAGCAAAC
CCCCTCAACACACCACCCCACATCAAACCAGAATGATACTTCCTATTCGCTTACGCTATC
CTACGCTCCATCCCTAACAAACTAGGAGGAGTCGTAGCCCTAGTCCTTTCCATCCTCATT
TTAGCTTTCTTACCATTCCTCCATACCTCAAAACAACGAAGCCTTACCTTCCGCCCAATC
ACTCAAATCCTATACTGAATCCTAGTAGCTGACCTCCTCATCTTAACATGAATTGGAGGA
CAACCAGTAGAACATCCATTTATCATCATCGGCCAACTAGCATCCATTACCTACTTTTCA
ATCATCCTAATCCTCATACCCATCTCAGGTTTAATCGAAGACAAAATACTAAAATGA
>DQ191472_Bullimus_bagobus
ATGACAAACATTCGAAAATCTCATCCCCTACTTAAAATCATCAACCAGTCATTCATTGAC
CTACCCACTCCATCCAATATCTCATCATGATGAAACTTCGGCTCCCTCCTAGGAGTATGC
CTTGTGATTCAAATTGCCACAGGCCTATTCCTAGCAATACATTATACATCCGACACTACA
ACAGCATTCTCATCAGTAGCCCATATTTGCCGAGATGTAAACTACGGTTGACTAATTCGA
TACTTACATGCTAATGGAGCCTCAATATTTTTCATCTGCTTATTCCTTCACGTAGGACGA
GGTATATACTACGGATCCTACGCCTTTCTAGAAACATGAAACATTGGAATTGTTCTACTA
TTTGCAGTTATGGCAACTGCATTCATAGGCTATGTACTTCCATGAGGACAAATATCTTTC
TGAGGGGCTACAGTAATTACAAATCTACTATCTGCAATCCCTTACATCGGAACTACCCTA
GTAGAATGAATCTGAGGAGGCTTCTCAGTAGACAAAGCAACTCTGACACGCTTTTTCGCA
TTCCACTTTATCCTCCCATTCATTATCGCCGCCCTCGCAATCGTTCATCTCCTATTCCTC
CATGAAACTGGATCAAACAACCCAACAGGACTAAACCCTGATGCAGACAAAATCCCCTTC
CACCCATACTACACAATCAAAGATCTCCTAGGAGTATTCATCCTACTCTTATCCCTAATA
ATCCTTGTACTATTCTTCCCAGACCTATTAGGAGACCCGGATAACTATACACCTGCAAAT
CCCCTAACCACCCCTCCCCACATTAAACCAGAATGATATTTCCTCTTTGCCTACGCTATT
TTACGTTCTATCCCTAATAAACTAGGAGGAGTAGTAGCCCTAGTCCTATCAATCTTAATC
CTAGCCCTCCTACCATTCTTACACACTTCAAAACAACGTAGCCTGATATTCCGTCCTATC
ACCCAAACTCTATACTGAATTCTAATAGCTAACCTTCTTATCCTGACCTGAATCGGAGGC
CAACCAGTAGAACATCCATTTATCATTATCGGCCAACTAGCATCCATCAGCTATTTCTCA
ATTATTCTGGTCCTAATACCAATCTCTGGAATTATTGAAGACAAAATACTAAAATGA
>AJ512208_Mus_musculus
ATGACAAACATACGAAAAACACACCCATTATTTAAAATTATTAACCACTCATTCATTGAC
CTACCTGCCCCATCCAACATTTCATCATGATGAAACTTTGGGTCCCTTCTAGGAGTCTGC
CTAATAGTCCAAATCATTACAGGTCTTTTCTTAGCCATACACTACACATCAGATACAATA
ACAGCCTTTTCATCAGTAACACACATTTGTCGAGACGTAAATTACGGGTGACTAATCCGA
TATATACACGCAAACGGAGCCTCAATATTTTTTATTTGCTTATTCCTTCATGTCGGACGA
GGCTTATATTATGGATCATATACATTTATAGAAACCTGAAACATTGGAGTACTTCTACTG
TTCGCAGTCATAGCCACAGCATTTATAGGCTACGTCCTTCCATGAGGACAAATATCATTC
TGAGGTGCCACAGTTATTACAAACCTCCTATCAGCCATCCCATATATTGGAACAACCCTA
GTCGAATGAATTTGAGGGGGCTTCTCAGTAGACAAAGCCACCTTGACCCGATTCTTCGCT
TTCCACTTCATCTTACCATTTATTATCGCGGCCCTAGCAATCGTTCACCTCCTCTTCCTC
CACGAAACAGGATCAAACAACCCAACAGGATTAAACTCAGATGCAGATAAAATTCCATTT
CACCCCTACTATACAATCAAAGATATCCTAGGTATCCTAATCATATTCTTAATTCTCATA
ACCCTAGTATTATTTTTCCCAGACATACTAGGAGACCCAGACAACTACATACCAGCTAAT
CCACTAAACACCCCACCCCATATTAAACCCGAATGATATTTCCTATTTGCATACGCCATT
CTACGCTCAATCCCCAATAAACTAGGAGGTGTCCTAGCCTTAATCTTATCTATCCTAATT
TTAGCCCTAATACCTTTCCTTCATACCTCAAAGCAACGAAGCCTAATATTCCGCCCAATC
ACACAAATTTTGTACTGAATCCTAGTAGCCAACCTACTTATCTTAACCTGAATTGGGGGC
CAACCAGTAGAACACCCATTTATTATCATTGGCCAACTAGCCTCCATCTCATACTTCTCA
ATCATCTTAATTCTTATACCAATCTCAGGAATTATCGAAGACAAAATACTAAAATTA
>AB033703_Tokudaia_osimensis
ATGACAAACATCCGTAAAACACACCCCCTATTAAAGATCCTCAATCACTCATTCATCGAC
CTGCCAACCCCTTCAAATATCTCGTCATGATGAAATTTCGGCTCACTTTTAGGTATCTGT
TTAATAGTACAAATTATCACAGGCCTCTTCTTAGCCATACACTATACCTCAGACACAATA
ACAGCATTCTCATCAGTCACCCATATCTGCCGAGACGTGAACTATGGGTGACTAATCCGA
TATATGCACGCAAACGGAGCTTCAATGTTTTTCATCTGCCTGTTCCTCCACGTGGGACGA
GGCCTGTACTACGGGTCCTACACCTTCATAGAAACATGAAACATTGGAGTAATCCTACTG
TTCGCTGTCATAGCCACCGCATTCATGGGATACGTGCTCCCGTGAGGACAAATATCATTC
TGAGGGGCAACAGTAATCACGAACCTACTATCAGCCATCCCATACATTGGTACAACGCTT
GTTGAATGAATCTGAGGGGGGTTCTCAGTAGACAAAGCCACATTAACACGATTCTTCGCA
TTCCACTTCATCCTACCATTCATCATTGCGGCCCTAGTCATCGTTCACCTCCTATTCCTA
CACGAAACAGGATCGAACAACCCAACAGGCCTAGACTCCGACTCTGATAAAATCCCATTC
CACCCCTACTATACAATCAAGGACATCCTAGGAATGCTTATAATAATCACATTCCTAATA
ACCCTAGTACTATTCTTTCCAGACCTACTAGGGGACCCAGACAACTACACACCCGCCAAC
CCCCTAAACACCCCACCACATATCAAACCAGAATGATATTTCCTATTCGCTTACGCCATC
CTACGCTCCATCCCTAACAAATTAGGAGGAGTCTTGGCTCTAGTACTATCAATCCTAGTC
CTAGCACTCATACCACTCCTTCATACTTCAAAACAACGAAGCCTGATTTTCCGCCCAATT
ACACAAATCCTATACTGAATCCTAGTGGCAAACCTACTAGTCCTAACATGAATCGGAGGC
CAACCAGTAGAACACCCTTTCATCATCATCGGACAACTGGCCTCCATCAGCTACTTCTCC
ATCATCCTAATTCTAATGCCAATCTCAGGAATCATCGAAGACAAAATACTAAAAATG
>AB033696_Diplothrix_legata
ATGGCAAACATTCGAAAATCCCACCCTCTAATCAAAATTATTAACCACTCTTTCATCGAC
CTCCCCGCCCCATCCAACATCTCATCATGATGAAACTTTGGCTCTCTCCTAGGAGTATGC
CTTATAGTTCAAATTATCACAGGTCTATTCCTAGCAATACACTACACATCTGACACTACT
ACAGCATTCTCATCAGTCGCCCACATCTGCCGAGATGTAAACTACGGCTGACTAATCCGA
TATATACATGCCAACGGAGCCTCAATATTTTTTATCTGCTTATTCCTTCACGTAGGACGA
GGGATATACTATGGATCCTATACCTTCCTAGAAACATGAAACATTGGAATCATCCTACTA
TTCACAGTCATAGCAACCGCATTCATAGGCTATGTACTTCCATGAGGACAAATATCCTTC
TGAGGGGCTACAGTAATCACAAACCTGCTATCAGCCATCCCCTACATCGGAACTACATTA
GTTGAATGAATTTGAGGCGGTTTCTCAGTAGACAAAGCAACCCTAACACGTTTTTTCGCA
TTCCACTTCATCCTCCCATTTATTATCGCCGCTCTTGCAATTGTACACCTCCTTTTCCTC
CACGAAACAGGATCAAATAACCCCACAGGACTAGATTCCAACGCAGACAAAATCCCATTT
CACCCCTACTATACAATCAAAGATCTCCTAGGAGTATTCATACTACTCCTACTTCTAATA
ACCCTAGTACTATTCTTTCCAGACCTACTAGGAGACCCAGACAACTACACACCCGCTAAC
CCCCTAAACACCCCGCCACACATTAAACCAGAATGGTACTTCCTCTTCGCTTACGCCATT
CTACGCTCTATCCCCAACAAACTAGGAGGAGTCGTAGCCCTAGTCCTATCAATTCTAATC
CTAGCCTTCCTACCATTCTTACACACCTCAAAACAACGCAGCCTAACATTCCGCCCAATC
ACTCAAACTCTATACTGAATCCTAGTAGCCAACCTACTCATTTTAACATGAATTGGAGGA
CAACCAGTAGAACATCCATTCATCATTATTGGCCAACTAGCATCCATGAGTTACTTCTCA
ATCATCCTTATCCTAATACCAATCTCTGGAATCATCGAAGACAAAATACTAAAATGA
>AB033695_Apodemus_sylvaticus
ATGACAAACATTCGAAAAACACACCCACTACTAAAAATTATTAATCACTCTTTCATCGAC
CTACCAGCTCCATCTAACATTTCATCATGATGAAACTTCGGCTCATTGCTAGGAATCTGC
CTGATAATCCAAATCCTCACAGGCTTATTTCTAGCAATACACTACACATCAGACACAATA
ACAGCATTTTCTTCAGTGACCCATATCTGTCGAGACGTAAATTATGGCTGACTAATTCGA
TATATACACGCAAACGGAGCCTCAATATTTTTTATTTGCCTATTTCTTCACGTAGGACGA
GGAATGTATTACGGATCATATATTTTTATAGAAACATGAAACATTGGTGTAGTTCTTCTA
TTCGCAGTAATAGCCACAGCATTCATAGGATATGTTCTCCCATGAGGACAAATATCCTTC
TGAGGAGCTACAGTAATTACAAATCTACTATCAGCAATTCCATACATCGGAACTACCCTA
GTAGAATGAATCTGAGGAGGATTCTCAGTAGACAAAGCTACATTGACACGTTTTTTCGCC
TTTCACTTTATCCTTCCATTTATTATTGCTGCCCTAGTAATTGTCCACCTCTTGTTTCTC
CATGAAACTGGATCTAATAACCCAACAGGCCTTAACTCAGACGCCGATAAAATCCCATTT
CACCCTTACTATACTATCAAAGATATTCTAGGAGTACTAATAATAGTTTCCTTCCTAATA
ACTTTAGTCCTTTTCTTTCCAGACCTACTAGGCGACCCGGACAACTATATACCTGCCAAC
CCACTTAACACCCCACCCCATATTAAACCAGAATGATACTTCCTATTTGCCTATGCAATC
CTACGATCCATCCCCAATAAACTAGGCGGAGTCCTAGCCCTAATTCTATCAATCTTAGTT
TTAGCCCTATTACCATTCCTCCACACTTCCAAACAACGCAGTCTAATATTCCGCCCAATC
ACTCAAACCCTATATTGAATCCTAGTTGCCAACCTTCTCATTCTAACCTGAATTGGAGGC
CAACCAGTAGAACACCCATTCATCATCATCGGACAACTAGCTTCAATTAGCTACTTCTCA
ATTATTCTTATTCTTATACCCATCTCAGGTATCATTGAAGACAACTTATTAAAATGA
>AB033697_Micromys_minutus
ATGACAATCATCCGAAAAACCCACCCCTTAATAAAAATTATTAATCACTCTTTCATCGAC
CTCCCAGCTCCATCAAACATTTCATCATGATGAAACTTTGGCTCACTCCTAGGAGTATGC
CTTATCGTACAAATCATAACAGGCCTATTTCTAGCTATACACTATACATCAGACACTATA
ACAGCATTCTCATCAGTTACTCACATCTGCCGAGATGTTAACTACGGCTGACTAATTCGA
TATATACATGCAAACGGCGCATCCATATTTTTTATCTGCTTATTCCTTCACGTAGGACGG
GGAATCTACTACGGATCTTATGCCTTCCTAGAAACATGAAACATTGGAGTTATCCTATTA
TTCGCAGTTATAGCAACTGCATTTATAGGATATGTACTACCATGAGGACAAATATCCTTC
TGAGGCGCAACAGTCATCACCAACCTCCTATCAGCTATTCCATATGTAGGAACCACCCTA
GTTGAATGAATCTGAGGAGGATTCTCCGTAGATAAAGCAACCCTAACACGTTTCTTCGCA
TTCCATTTCATTCTACCCTTCATCATCGCAGCCCTAGCAATTGTTCATCTTCTTTTTCTA
CACGAAACAGGTTCAAATAACCCCACAGGGCTAGATTCAGACGCAGATAAAATCCCATTC
CACCCTTACTATACAATCAAAAACCTTCTAGGCATTATCCTTATACTTCTCTTCCTAATA
TCCCTAGTCCTATTTTCCCCCGACCTTTTAGGAGACCCTGACAATTATATACCTGCAAAC
CCACTTAACACTCCTCCCCACATTAAACCAGAATGATACTTCTTATTTGCTTACGCAATT
CTTCGCTCCATCCCCAACAAACTAGGAGGAGTCATTGCCCTAATCCTTTCAATTCTAATT
CTAGCCCTAATACCTCTATTACACACATCTAAACAACGAAGCCTAATATTCCGCCCAATC
TCCCAAACACTTTACTGAATCCTTGTAGCTAACCTCCTTATCCTAACATGAATTGGAGGC
CAACCAGTAGAACACCCCTTTATCATTATCGGCCAACTAGCCTCAATCAGCTACTTCACA
ATTATTCTAGTTCTAATACCCATCTCAGGAATTATCGAAGACAAAATATTAAAATGA
>AB033698_Mus_caroli
ATGACAAACATCCGAAAAACACATCCACTATTCAAAATTATCAACCATTCATTTGTTGAC
TTACCCGCTCCATCTAATATTTCTTCATGATGAAACTTTGGCTCCCTGCTGGGAATCTGC
TTAATAGTCCAAATCATTACAGGCCTATTTTTAGCCATGCACTACACATCAGACACAATA
ACAGCTTTCTCATCAGTAACTCACATTTGCCGAGACGTAAATTACGGGTGACTAATTCGA
TATATACATGCAAACGGAGCCTCCATATTTTTTATCTGCTTATTTCTCCACGTAGGACGA
GGAATTTACTACGGATCCTATGCATTTATAGAAACATGAAATATTGGAGTCCTCCTTCTA
TTCGCAGTAATAGCTACAGCGTTCATAGGCTATGTTCTGCCATGAGGACAAATATCATTC
TGAGGTGCAACAGTAATTACAAATCTTTTATCAGCTATTCCATATATCGGTACAACCCTA
GTCGAATGGATCTGAGGTGGGTTCTCAGTAGACAAAGCTACACTAACCCGATTTTTTGCT
TTCCACTTCATTCTACCATTCATCATTGCAGCCCTAGCAATTGTCCACCTTCTATTCCTA
CACGAAACAGGGTCAAACAACCCAACAGGATTAAACTCAGACGCAGACAAAATCCCATTC
CACCCTTACTACACAATCAAAGATATCTTAGGTATCCTTATCATATTCCTATTCCTTATA
ACTTTAGTATTATTTTTCCCAGATATATTAGGAGACCCAGATAACTATATACCAGCAAAT
CCACTTAACACCCCACCCCACATTAAACCAGAATGATATTTTCTTTTTGCATACGCTATC
CTTCGTTCCATCCCTAATAAACTAGGAGGGGTTCTAGCACTTATTTTATCCATTTTAATC
TTAGCATTTATACCTTTTCTTCATACTTCAAAGCAACGAAGCCTAATATTTCGCCCAATC
ACCCAAATCCTATACTGAGTATTAGTAGCTAATCTATTAATTTTAACCTGAATCGGAGGC
CAACCAGTAGAACACCCATTTATCATCATTGGACAACTAGCCTCCATCTCCTACTTCACC
ATTATCTTAATTCTCATGCCAATCTCAGGAATCATTGAAGACAAGATACTAAAATTA
>DQ191491_Tarsomys_apoensis
ATGACAAACATCCGAAAATCTCACCCTCTGCTTAAAATTATTAACCACTCCTTCATCGAC
CTCCCCGCCCCATCCAACATTTCATCATGATGAAACTTTGGCTCTCTTCTAGGAGTATGC
CTTATAATCCAAATTATCACAGGTCTATTCCTAGCAATACACTACACATCCGATACAATA
ACAGCATTCTCATCAGTCACCCACATCTGTCGAGATGTAAACTACGGCTGACTAATTCGA
TACTTACATGCCAATGGAGCCTCAATATTTTTCATCTGCTTATTCCTCCATGTAGGACGA
GGGATGTACTACGGATCCTACACCTTTCTAGAAACATGAAATATTGGAATTATCCTACTA
TTTACAGTCATAGCAACCGCATTCATAGGCTACGTCCTTCCATGAGGACAAATATCCTTC
TGAGGGGCTACAGTAATTACAAATCTACTATCAGCCATCCCTTACATCGGAACTACCCTA
GTTGAATGAATCTGAGGTGGATTCTCAGTAGACAAAGCAACTCTAACACGTTTTTTCGCA
TTCCACTTCATCCTCCCATTTATTATTGCTGCCCTTGCAATCGTACATCTCCTCTTCCTC
CACGAAACAGGATCAAACAACCCTACAGGACTAAACTCTGACGCAGACAAAATCCCATTC
CACCCATACTACACAATTAAAGACCTACTAGGAGTATTCATCCTACTCCTACTACTAATA
ACCCTAGTACTATTCTTCCCAGACCTACTAGGAGACCCAGACAACTATACACCCGCTAAC
CCCCTAAACACCCCTCCACACATCAAGCCAGAATGATATTTCCTCTTTGCCTACGCCATC
CTACGCTCCATTCCAAACAAACTAGGAGGAGTAGTAGCCCTAGTCATATCAATTCTAATT
CTAGCCCTCCTGCCATTCCTACATACCTCAAAACAACGCAGCCTAACATTCCGCCCAATC
ACCCAAATTCTATATTGAATCCTAACAGCCAACCTACTTATTCTAACATGAATTGGAGGC
CAACCAGTAGAACACCCATTTATCATTATTGGTCAACTAGCATCCATCAGCTACTTCTCA
ATTATCCTCATCCTAATGCCCATCTCTGGAATTATCGAAGACAAAATACTAAAATGA
