# Supplementary material for: Historical Mammal Extinction on Christmas Island (Indian Ocean) Correlates with Introduced Infectious Disease
Source: PLoS One. 2008 Nov 5;3(11):e3602. doi: 10.1371/journal.pone.0003602 (PMC2572834; doi:10.1371/journal.pone.0003602)
Supplement: Supplemental File S3 — (0.02 MB TXT) [file pone.0003602.s003.txt]

>DQ023452_Gerbillus_gerbillus
AAATTCCATGCTGATGGGAAGTCAAGCGACAAAGCAATTCACCAAGCCAGGCTTAGACAC
TTGTGCCGCATCTGTGGGAATCCTTTCAAGAGCGATGGGCACAACCGGAGATACCCAGTC
CACGGGCCCGTGGACGCTAAAACCCAAAGCCTTTTCCGAAAGAGGGAAAGAAGAGTCACT
TCCTGGCCAGACCTCATTGCCAGGGCGTTCCGGATTGACGTGAAGGGAGATATTGACTCT
ATCCACCCCACTGAATTCTGCCACAACTGTTGGATCATTATGTACAGAAAGTTCAGCAGT
GCCCACTGCCAGGCCTACTTTCCAAGGATCACGACTGTAGAGTGGCACCCACACACACCA
TCCTGTGACATCTGCCTCACTGCCCGTCAGGGACTCAAGAGGAAGAGGCAACAGCCCAAT
GTGCATCTCAGCAAGAAATTAAAAACTGTGCTCAGTCACTCGATACGAGAACGTCGCAAG
AGAGCTCAGGCTAGGGTCAGCAGCAAGAAAGTCATGAAGAAGATCTCCAACTGCAGTAAG
ATTCACCTCAGCACCAAGCTTCTTGCAGTGGACTTCCCAGCACACTTTGTGAAGGCCATC
TCCTGCCAGATCTGCGAACACATTCTGGCTGACCCTGTGGAGACCAGCTGTAAGCACCTG
TTTTGYAGAATCTGCATTCTGCGATGCCTCAAAGTCATGGGCAGCCGTTGTCCCTCTTGC
CATTACCCATGCTTCCCTACTGACCTGGAGGCTCCAGTGAAGTCCTTTCTGAGCATCCTG
AATTCTCTGATGGTGAAGTGTCCTGCACAAGAGTGCAACGAGCAGGTGAGTCTGGAGAAA
TACAATCACCATGTCTCCAGCCACAAAGAGTCTAAAGAGACTTTGGTGCATATTAATAAA
GGGGGCCGGCCTCGTCAGCATCTCCTGTCACTGACACGAAGGGCCCAGAAACACCGG
>AY294938_Rattus_norvegicus
AAATTCCATGTTGATGGGAAGTCAAGCGACAAAGCAATTCACCAAGCCAGGCTTAGACAC
TTCTGCCGCATCTGTGGCAATCACTTCAAGAGTGACGGGCACAACCGGAGATACCCAGTC
CACGGGCCCGTGGACGCTAAAACTCAAAGCCTTTTCCGAAAGAAGGAAAAAAGAGTCACG
TCCTGGCCAGATCTCATTGCCAGAGTTTTCCGGATTGATGTGAAGTCAGATGTTGACTCC
ATCCACCCCACTGAATTCTGCCATAACTGTTGGAGCATTATGCACAGGAAGTTCGGCAGT
GCTCACAGTCAGGTCTACTGCCCAAGGAATGTGACCGTGGAGTGGNACCCCCACACACCG
TTCTGTGACATCTGCTTTACTGCCCATCGGGGACTGAAGAGGAAGAGACATCAGCCCAAC
GTGCAGCTCAGCAAGAAACTAAAAACTGTGCTCAACCATGCTAGACGGGACCGTCGCAAG
AGAACTCAGGCTAGGGTCAGCAGCAAGGAGGTCATGAAGAAGATCTCCAACTGCAGTAAG
ATTCATCTCAGTACCAAGCTTCTTGCAGTAGACTTCCCAGCACACTTTGTGAAATCCATC
TCCTGCCAGATATGTGAACACATTCTGGCCGATCCGGTGGAGACCACCTGTAAGCACCTG
TTCTGTAGAATATGCATTCTCCGGTGCCTCAAGGTCATGGGCAGCTATTGTCCCTCGTGC
CGATATCCATGCTTCCCTACTGACCTGGAGAGTCCGGTCAAGTCCTTTCTGAGCATCTTG
AATTCTCTGATGGTGAAGTGTCCTGCCCAAGAGTGCAATGAGGAAGTAAGTCTGGAAAAA
TATAACCACCATGTCTCAAGCCACAAAGAATCTAAAGAGACTTTGGTGCATATTAATAAA
GGGGGCCGGCCTCGCCAGCATCTCCTGTCACTGACGCGAAGGGCTCAGAAACATCGG
>XM_230375.3_predicted_Rattus_norvegicus
AAATTCCATGTTGATGGGAAGTCAAGCGACAAAGCAATTCACCAAGCCAGGCTTAGACAC
TTCTGCCGCATCTGTGGCAATCACTTCAAGAGTGACGGGCACAACCGGAGATACCCAGTC
CACGGGCCCGTGGACGCTAAAACTCAAAGCCTTTTCCGAAAGAAGGAAAAAAGAGTCACG
TCCTGGCCAGATCTCATTGCCAGAGTTTTCCGGATTGATGTGAAGTCAGATGTTGACTCC
ATCCACCCCACTGAATTCTGCCATAACTGTTGGAGCATTATGCACAGGAAGTTCGGCAGT
GCTCACAGTCAGGTCTACTGCCCAAGGAATGTGACCGTGGAGTGGCACCCCCACACACCG
TCCTGTGACATCTGCTTTACTGCCCATCGGGGACTGAAGAGGAAGAGACATCAGCCCAAC
GTGCAGCTCAGCAAGAAACTAAAAACTGTGCTCAACCATGCTAGACGGGACCGTCGCAAG
AGAACTCAGGCTAGGGTCAGCAGCAAGGAGGTCATGAAGAAGATCTCCAACTGCAGTAAG
ATTCATCTCAGTACCAAGCTTCTTGCAGTAGACTTCCCAGCACACTTTGTGAAATCCATC
TCCTGCCAGATATGTGAACACATTCTGGCCGATCCGGTGGAGACCACCTGTAAGCACCTG
TTCTGTAGAATATGCATTCTCCGGTGCCTCAAGGTCATGGGCAGCTATTGTCCCTCGTGC
CGATATCCATGCTTCCCTACTGACCTGCAGAGTCCGGTCAAGTCCTTTCTGAGCATCTTG
AATTCTCTGATGGTGAAGTGTCCTGCCCAAGAGTGCAATGAGGAAGTAAGTCTGGAAAAA
TATAACCACCATGTCTCAAGCCACAAAGAATCTAAAGAGACTTTGGTGCATATTAATAAA
GGGGGCCGGCCTCGCCAGCATCTCCTGTCACTGACGCGAAGGGCTCAGAAACATCGG
>EU349915_Rattus_villosissimus
AAATTCCATGCTGATGGCAAGTCAAGCGACAAAGCAATTCACCAAGCCAGGCTTAGACAC
TTCTGCCGCATCTGTGGCAATCACTTCAAGAGTGACGGGCACAACCGGAGATACCCAGTC
CACGGGCCCGTGGATGCTAAAACTCAAAGCCTTTTCCGAAAGAAGGAAAAAAGAGTCACG
TCCTGGCCAGATCTCATTGCCAGAGTTTTCCGGATTGATGTGAAGTCAGATGTTGACTCC
ATCCACCCCACCGAATTCTGCCATAACTGTTGGAGCATTATGCACAGGAAGTTTGGCAGT
GCTCACAGTCAGGTCTACTGCCCAAGGAATGTGACCGTGGAGTGGCACCCCCACACACCG
TCCTGTGACATCTGCTTTACTGCCCATCGGGGACTGAAGAGGAAGAGACATCAGCCCAAC
GTGCAGCTCAGCAAGAAACTAAAAACTGTGCTCAACCATGCTAGACGGGACCGTCGCAAG
AGAACTCAGGCTAGGGTCAGCAGCAAGGAAGTCATGAAGAAGATCTCCAACTGCAGTAAG
ATTCATCTCAGTACCAAGCTTCTTGCAGTAGACTTCCCAGCACACTTTGTGAAATCCATC
TCCTGCCAGATATGTGAACACATTCTGGCCGATCCAGTGGAGACCACCTGTAAGCACCTG
TTCTGTAGAATATGCATTCTCCGGTGCCTCAAGGTCATGGGCAGCTATTGTCCCTCTTGC
CGATATCCATGCTTCCCTACTGACCTGGAGAGTCCGGTCAAGTCCTTTCTGAGCATCTTG
AATTCTCTGATGGTGAAGTGTCCTGCCCAAGAGTGCAGTGAGGAAGTGAGTCTGGAAAAA
TATAACCACCATGTCTCAAGCCACAAAGAATCTAAAGAGACTTTGGTGCACATTAATAAA
GGGGGCCGGCCTCGCCAGCATCTCCTGTCACTGACGCGAAGGGCTCAGAAACATCGG
>EU349885_Diplothrix_legata
AAATTCCATGCTGATGGGAAGTCAAGCGACAAAGCAATTCACCAAGCCAGGCTTAGACAC
TTCTGCCGCATCTGTGGCAATCACTTCAAGAGTGACAGGCACAACCGGAGATACCCAGTC
CACGGGCCCGTGGACGCTAAAACTCAAAGCCTTTTCCGAAAGAAGGAAMAAAGAGTCACG
TCCTGGCCAGATCTCATTGCCAGAGTTTTCCTGATTGATGTGAAGTCAGATGTTGACTCC
ATCCACCCCACCGAATTCTGCCATAACTGTTGGAGCATTATGCACAGGAAGTTCAGCAGT
GCTCACAGTCAGGTCTACTGCCCAAGGAATGTGACCGTGGAGTGGCACCCCCACACACCG
TCCTGTGACATCTGCTTTACTGCCCATCGGGGACTGAAGAGGAAGAGACATCAGCCCAAC
ATGCAGCTCAGCAAGAAACTAAAAACTGTGCTCAACCATGCTAGACGGGACCGTCGCAAG
AGAACTCAGGCTAGGGTCAGCAKCAAGGAAGTCATGAAGAAGATATCCAACTGCAGTAAG
ATTCATCTCAGTACCAAGCTTCTTGCAGTAGACTTCCCAGCACACTTCGTGAAATCCATC
TCCTGCCAGATATGTGAACACATTCTGGCCGATCCGGTGGAGACCACATGTAAGCACCTG
TTCTGTAGAATATGCATTCTCCGATGCCTCAAGGTCATGGGCAGCTATTGTCCCTCTTGC
CGATATCCTTGCTTCCCTACTGACCTGGAGAGTCCGGTCAAGTCCTTTCTGAGCATCTTG
AATTCTCTGATGGTGAAGTGTCCTGCCCAAGAGTGCAATGAGGAAGTGAGTCTGGAAAAA
TATAACCACCATGTCTCAAGYCACAAAGAATCTAAAGAGACTTTGGTGCATATTAATAAA
GGGGGCCGGCCTCGCCAGCATCTCCTGTCACTGACGCGAAGGGCTCAGAAACATCGG
>EU349880_Bunomys_adspersus
AAATTCCATGCTGATGGGAAGTCAAGCGACAAAGCAATTCACCAAGCCAGGCTTAGACAC
TTCTGCCGCATCTGTGGCAATCATTTCAAGAGTGACGGGCACAACCGGAGATACCCAGTC
CATGGGCCCGTGGACGCTAAAACTCAAAGCCTTTTCCGAAAGAAGGAAAAAAGAGTCACG
TCCTGGCCAGATCTCATTGCCAGAGTTTTCCGGATTGATGTGAAGTCAGATGTTGACTCC
ATCCACCCCACCGAATTCTGCCATAACTGTTGGAGCATTATGCACAGGAAGTTCAGCAGT
GCTCACAGTCAGGTCTACTGCCCAAGGAATGTGACCGCGGAGTGGCACCCCCAYACACCG
TCCTGTGACATCTGCTTTACTGCCCATCAGGGACTGAAGAGGAAGAGACATCAGCCCAAC
GTGCAGCTCAGCAAGAAACTAAAAACTGTGCTCAACCATGCTAGAYRGGACCGTCGCAAG
AGAACTCAGGCTAGGGTCAGCAGCAAGGAAGTCATGAAGAAGATCTCCAACTGCRGTAAG
ATTCATCTCAGTACCAARYYTCTTGCCGTAGACTTCCCAGCACAYTTTGTGAAATCCATC
TCCTGCCAGATATGTGAACACATTCTGGCCGATCCGGTGGAGACCACCTGTAAGCACCTG
TTCTGTAGAATATGCATTCTCCGATGCCTCAAGGTCATGGGCAGCTATTGTCCCTCTTGC
CAATATCCATGCTTCCCTACTGACCTGGAGAGTCCCGTCAAGTCCTTTCTGAGCATCTTG
AATTCTCTGATGGTGAAGTGTCCTGCCCAAGAGTGCAACGAGGAAGTGAGTCTGGAAAAA
TATAACCACCATGTCTCAAGCCACAAAGAATCTARAGAGACTTTGGTGCATATTAATAAA
GGGGGCCGGCCTCGCCAGCATCTCCTGTCACTGACGCGAAGGGCTCAGAAACATCGG
>EU349914_Rattus_leucopus
AAATTCCRKGCTGATGGGAAGTCAAGCGACWAAGCAATTCRCCAAGCCAGGYTTARACAC
TTCTGCCGCATCTGTGGCAATCACTTCAAGAGTGACGGGCACAACCGGAGATACCCAGTC
CACGGGCCCGTGGATGCTAAAACTCAAAGCCTTTTCCGAAAGAAGGAAAAAAGAGTCACG
TCCTGGCCAGATCTCATTGCCAGAGTTTTCCGGATTGATGTGAAGTCAGATGTTGACTCC
ATCCACCCCACCGAATTCTGCCATAACTGTTGGAGCATTATGCACAGGAAGTTCGACAGT
GCTCACAGTCAGGTCTACTGCCCAAGGAATGTGACCGTGGAGTGGCACCCCCACACACCG
TCCTGTGACATCTGCTTTACTGCCCATCGGGGACTGAAGAGGAAGAGACATCAGCCCAAC
GTGCAGCTCAGCAAGAAACTAAAAACTGTGCTCAACCATGCTAGACGGGATCGTCGCAAG
AGAACTCAGGCTAGGGTCAGCAGCAAGGAAGTCATGAAGAAGATCTCCAACTGCAGTAAG
ATTCATCTCAGTACCAAGCTTCTTGCAGTAGACTTCCCAGCACACTTTGTGAAATCCATC
TCCTGCCAGATATGTGAACACATTCTGGCCGATCCAGTGGAGACCACCTGTAAGCACCTG
TTCTGTAGAATATGCATTCTCCGGTGCCTCAAGGTCATGGGCAGCTATTGTCCCTCTTGC
CGATATCCATGCTTCCCTACTGACCTGGAGAGTCCGGTCAAGTCCTTTCTGAGCATCTTG
AATTCTCTGATGGTGAAGTGTCCTGCCCAAGAGTGCAATGAGGAAGTGAGTCTGGAAAAA
TATAACCACCATGTCTCAAGCCACAAAGAATCTAAAGAGACTTTGGTGCATATTAATAAA
GGGGGCCGGCCTCGCCAGCATCTCCTGTCACTGACGCGAAGGGCTCAGAAACATCGG
>EU349881_Chiromyscus_chiropus
AAATTCCGTGCTGATGGGAAGTCAAGCGACAAAGCAATTCACCAAGCCAGGCTTAGACAC
TTCTGCCGCATCTGTGGGAATCGTTTCAAGAGTGATGGGCACAACCGGAGATACCCAGTT
CATGGGCCTGTGGATGCCAAAACTCAAGGCCTTTTCCGAAAGAAGGAAAAAAGAGTCACG
TCCTGGCCAGATCTCATTGCCAGGGTTTTCCGGATTGATGTGAAGTCAGATGTTGACTCC
ATCCACCCCACCGAATTCTGCCATAACTGTTGGAGCATTATGCACAGGAAGTTTAGCAGT
GCTCACAGTCAAGTCTACTGCCCAAGGAATGTGACCGTGGAGTGGCACCCCCACACACCG
TCCTGTGACATCTGCTTTACTGCCCATCGGGGACTGAAGAGGAAGAGACATCAGCCCAAT
GTGCAGCTCAGCAAGAAACTAAAAACTGTGCTCAACCACACTAGACGGGACCGTCGCAAG
AGAACTCAGGCTAGGGTCAGCAGCAAGGAAGTCATGAAGAAGATCTCCAACTGCAGTAAG
ATTCATCTCAGTACCAAGCTTCTTGCAGTAGACTTCCCAGCACACTTTGTGAAATCCATC
TCCTGCCAGATATGCGAACACATTCTGGCTGATCCGGTGGAGACCAGCTGTAAGCACCTA
TTTTGTAGAATCTGCATTCTCAGATGCCTCAAAGTCATGGGCAGCTATTGTCCCTCTTGC
CGATATCCATGCTTCCCTACTGACCTGGAAAGTCCGGTCAAGTCCTTTCTGAGCATCTTG
AATTCTCTGATGGTGAAGTGTCCTGCCCAAGAGTGCAATGAGGAAGTGAGTCTAGAAAAA
TATAACCACCATGTCTCAAGCCACAAAGAATCTAAAGAGACTTTGGTGCATATCAATAAA
GGTGGCCGGCCTCGCCAGCATCTTCTGTCACTGACACGAAGGGCTCAGAAACATCGG
>DQ023460_Maxomys_bartelsii
AAATTCCATGCTGATGGGAAGTCAAGCGACAAAGCAATTCACCAAGCCAAGCTTAGACAC
TTCTGCCGCATCTGTGGGAATCGTTTTAAGAGTGACGGGCACAACCGGAGATACCCAGTC
CATGGGCCCGTGGACGCTAAAACTCAAAGCCTTTTCCGAAAGAAGGAAAAAAGAGTCACT
TCCTGGCCAGATCTCATTGCCAGGGTTTTCCGGATTGATGTGAAGTCAGATGTTGACTCC
ATCCACCCCACCGAATTCTGCCATAACTGTTGGAGCATTATGCACAGGAAGTTCAGCAGT
GCCCACAGTCAGGTCTACTGCCCAAGGAACATGACCGTAGAGTGGCACCCCCACACACCG
TCCTGTGACATCTGCTTTGCTGTCCATCGGGGACTGAAGAGGAAGAGACATCAGCCCAAT
GTGCAGCTCAGTAAGAAACTAAAAACTGTGCTCAACCATGCTAGACGGGACCGTCACAAG
AGAACTCAGGCTAGGGTCAGCAGCAAGGAAGTTATGAAGAAGATCTCCAACTGCAGTAAG
ATTCATCTCAGTACCAAGCTTCTTGCGGTAGACTTCCCAGCACACTTTGTGAAATCTATC
TCCTGCCAGATATGTGAACACATTCTGGCTGATCCGGTGGAGACCAGCTGTAAGCACCTA
TTTTGTAGAATCTGCATTCTCAGATGCCTCAAAGTCATGGGTAGCTATTGTCCCTCTTGC
CGATATCCATGCTTCCCTACTGACCTGGAGAGTCCGGTGAAGTCCTTTCTGAGCATCTTG
AATTCTCTAATGGTGAAGTGTCCTGCCCAAGAGTGCAATGAGGAAGTGAGTCTGGAAAAA
TATAACCACCATGTCTCAAGCCACAAAGAATCTAAGGAGACTTTGGTGCATATTAATAAA
GGGGGCCGGCCTCGCCAGCATCTCCKGTCACTGACACGAAGGGCTCAGAAACATCGG
>EU349918_Tokudaia_osimensis
AAATTTCATGCTGATGGGAAGTCAAGCGACGAAGCAATTCACCAAGCCAGGCTTAGACAC
TTCTGCCGCATCTGTGGGAATCGTTTCAAGAATGATGGGCACAACCGGAGATACCCAGTC
CATGGGCCTGTGGACACTAAAACCCAAAGCCTTTTCCGAAAGAAGGAAAAAAGAGTCACT
TCCTGGCCAGACCTCATTGCCAGGATTTTCCGGATTGATGTGAAGGCAGATGTTGACTCC
ATCCACCCCACTGAATTCTGCCATAACTGTTGGAGCATTATGCACAGAAAGTTCAGCAGT
GCCCACAGTCAGGTCTACTTCCCAAGGAAGGTGACCGTGGAGTGGCACCCCCACACACCG
TCCTGTGACATTTGCTTCACTGCCCATCGGGGACTGAAGAGGAAAAGACATCAGCCCAAT
GTGCAGCTCAGCAAGAAACTAAAAACTGTGCTCAACCATGCGAGACGGGACCGTCGCAAG
AGAACTCAGGCTAGGGTCAGCAGCAAGGAAGTCATGAGGAAGATCTCCAACTGCAGTAAG
ATTCATCTCAGTACCAAACTTCTTGCAGTGGACTTCCCAGCACACTTTGTGAAATCCATC
TCCTGCCAGATATGTGAACACATTCTGGCCGATCCTGTGGAGACCAGCTGTAAGCACCTA
TTTTGTAGGATCTGCCTTCTCAGATGCCTCAAAGTCATGGGCAGCTATTGTCCCTCTTGC
CAGTATCCATGCTTCCCTACTGACCTGGAGAGTCCGGTGAAGTCCTTTCTGAGCATCTTG
AATTCTCTGATGGTGAAGTGTCCTGCACAAGAGTGCAATGAGGAAGTGAGTCTGGAAAAA
TATAACCACCATGTCGCAAGCCACAAGGAATCTAAAGAGACTTTGGTGCATATTAATAAA
GGGGGACGGCCTCGCCAGCATCTCCTGTCACTGACACGAAGAGCGCAGAAACACCGG
>EU349882_Chiropodomys_gliroides
AAATTCCATGCTGATGGGAAGCCAAACGACAGAGCAATTCACCAAGCCAGGCTTAGACAC
TTATGCCGCATCTGTGGGAATCGTTTCAAGAGTGACGGGCACAACCTGAGATACCCAGTC
CATGGGCCTGTGGATGCTAAAACCCAAAGCCTTTTCAGAAAGAAGGAAAAAAGAGTCACT
TCCTGGCCAGACCTCATTGCCAGGGTTTTCCGGATAGATGTGAAGGCGGATGTTGAGTCC
ATCCACCCCACCGAATTCTGCCATAACTGTTGGAGCATTATGCACAGAAAGTTCAGCAGT
GCCCACAGTCAGGTCTACTTCCAAAGGAATGTGAATGTGGAGTGGCACCCCCACACACCG
TCCTGTGACATCTGCTTCACTGCCCATCGGGAACTAAAGAGGAAGAGACATCAGCCCAAT
GTGCAGCTCAGCAAGAAACTAAAAACTGTGCTCAACCATGTGAGACGGGACCGTCGCAAG
AGAACTCAGGCTGGAGTCAGCAGCAAGGAAGTCATGAAGAAGATCTCCAACTGCAGTAAG
ATTCACCTCAGTACCAAGCTTCTTGCAGTGGACTTCCCAGCACACTTTGTGAAATCCATC
TCCTGCCAGATATGTGAACACATTCTGGCTGATCCCGTGGAGACCAGTTGTAAGCACCTG
TTTTGTAGGATCTGCATTCTCAGATGCCTGAAAGTCATGGGCAGTTATTGTCCCTCTTGC
CGATATCCATGCTTCCCTACGGATCTGGAGAGTCCAGTGAAGTCCTTTCTGAGCATCTTA
AATTCTCTGATGGTGAAGTGTCCTGCACAAGAGTGCAGTGAGGAAGTGAGTCTGGAAAAA
TATAACCACCACGTCTCAAGCCACAAAGAATCTAAAGAGACTTTGGTGCATATTAATAAA
GGGGGCCGGCCTCGTCAGCATCTCCTGTCCCTGACACGAAGGGCTCAGAAACATCGG
>DQ023480_Phloeomys_sp.
AAATTCCATGCTGACGGGAAGTCAAGTGACAAAGCAATTCACCAAGCCAGGCTCAGACAT
TTCTGCCGCATCTGTGGGAATCGTTTTAAGAGTGACGGGCACAACCGGAGATACCCAGTC
CATGGGCCTGTGGATTCTAAAACCCAAAGCCTTTTCCGAAAAAAGGAAAAAAGAGTCACT
TCCTGGCCAGACCTCATTGCCAGGGTTTTCCGGATTGATGTGAAGGCAGATGTTGACTCC
ATCCACCCCACCGAATTTTGCCATAACTGTTGGAGCATTATGCACAGGAAGTTCAGCAGT
GCTCACAGTCAGTTCTACTTTCCAAGGAGTGTAACTGTGGAGTGGCGCCCACACACACCA
TCCTGTGACATCTGCCTCACTGCCCATCGGGGACCGAAGAGGAGGAGGCATCAGCCCAGT
GTGCAGCTCAGCAAGAAACTAAAAACTGTGCTCAACCATGCCAGACGGGACCGTCAAAAG
AGAACTCAGGCTAGGGTCAGCAGTAAGGAAGTC------AAGATCTCCAACTGCAGTAAG
ATGCATCTCAGTACCAAGCTTCTTGCAGTGGACTTCCCAGCACACTTTGTGAAATCCATC
TCCTGCCAGATATGTGAACACATTCTGGCTGACCCTGTGGAGACCAACTGTAAGCACCTA
TTTTGCAGGATCTGCATTCTCAGATGCCTCAAAGTCATGGGCAGCTATTGTCCCTCTTGC
CGATATCCGTGCTTCCCTACTGACCTGGAGAGTCCGGTGAAGTCCTTTCTGAGCATCTTG
AATTCTCTGATGGTGAAGTGTCCTGCACAAGAGTGCAATGAGGAAGTGAGTCTGGAAAAA
TACAACCACCACGTGTCAAGTCACAAAGAATCTAAAGAGACTTTGGTGTATATTAATAAA
GGGGGTCGGCCTCGCCAGCATCTCCTGTCACTAACACGAAGGGCTCAGAAACATCGG
>AY241461_Batomys_granti
AAATTCCATGCTGATGGGAAGTCAAGCGATAAAACAATTCACCAAGCCAGGCTTCGACAC
TTCTGCCGCATCTGTGGGAATCATTTCAAGAGTGACAGGCACAACCGGAGATACCCAGTC
CATGGGCCTGTGGATGCTAAAACCCAAAGCCTTTTCCGAAAGAAGGAAAAAAGAGTCACT
TCCTGGCCAGACCTCATTGCCAGGGTTTTCCGGATTGATGTGAAGGCAGATGTTGACTCC
ATCCACCCCACCGAATTTTGCCATAACTGTTGGAGCATTATGCACAGGAAGTTCAGCAGT
GCCCACAGTCAGTTCTACTTTCCAAGGAATGCRACCRTGGAGTGGCACCCACACACACCA
TCCTGTGACATCTGCCTCAATGCCCATCGGGGACTGAAAAGGAAGAGGCATCAGCCCAAT
GTACAGCTCAGCAAAAAACTAAAAACTGTGCTCAATCATGCTAGACGGGACAGTCGAAAG
AGAACTCAGCCTAGGGTCAGTAGCAAGGAAGTCATGAAGAAGACCTCCAACTGCAGTAAG
ATTCATCTCAGTACCAAGCTTCTTGCAGTGGACTTCCCAGCACACTTTGTGAAATCCATC
TCCTGCCAGATATGTGAACACATTCTGGCTGACCCCGTGGAGACCAGCTGTAAGCACCTA
TTTTGCAGGATCTGCATTCTCAGATGCCTCAAAATCATGGGCAGCTATTGTCCCTCTTGC
CGATATCCATGCTTCCCYACTGACCTGGAGAGTCCTGCGAAGTCCTTTCTGAGCATCTTG
AATTCTCTGATGGTGAAGTGTCCTGCGCAAGAGTGCARTGAGGAAGTGAGTCTGGAAAAA
TATAACCACCATGTGTCAAGCCACAAAGAATCTAAAGAGACTTTGGTGCATATTAATAAA
GGGGGCCGGCCTCGCCAGCATCTCCTGTCACTGACGCGAAGAGCTCAGAAACATCGA
>EU349906_Mus_pahari
AAATTCCATGCTGATGGGAAGTCAAGCGACAAAGCAGTTCACCAAGCCAGACTTAGACAC
TTCTGCCGCATCTGTGGGAATCGTTTCAAGAGCGACGGGCACAGCCGGAGATACCCAGTC
CACGGGCCCGTGGACGCTAAAACCCAAAGCCTTTTCCGAAAGAAGGAAAAAAGAGTCACT
TCCTGGCCAGACCTCATTGCCAGGATTTTCCGGATCGATGTGAAGGCGGATGTTGAGTCC
ATCCATCCCACAGAATTCTGCCATGACTGCTGGAGCATCATGCACAGAAAGTTCAGCAGT
GCCCACAGTCAGGTCTACTTCCCAAGGAATGTGACCGTGGAGTGGCACCCCCACACACCG
TCCTGTGACGTCTGTTTCACTGCCCATCGGGGACTGAAGAGGAAGAGACATCAGCCCAAT
GTGCAGCTCAGCAAGAAACTAAAAACTGTGCTTAACCACACAAGACAGGACCGTCGCAAG
AGAACTCAGGCCAGGGTCGGCAGCAAGGAAGTCCTGAAGAAGATCTCCAACTGCAGTAAG
ATTCATCTCAGTACCAAGCTTCTTGCGGTGGACTTCCCAGCACACTTTGTGAAATCCATT
TCCTGCCAGATATGCGAACACATTCTGGCTGATCCCGTGGAGACCAGCTGCAAGCACCTA
TTCTGTAGGATTTGCATTCTCAGATGCCTCAAAGTCATGGGCAGCTATTGTCCCTCTTGC
CGATATCCGTGCTTCCCTACTGACCTGGAGAGTCCGGTGAAGTCCTTTCTAAGCATCTTG
AATTCTCTGATGGTGAAGTGTCCCGCGCAAGAGTGCAATGAGGAAGTGAGTCTGGAAAAA
TATAACCATCATGTCTCAAGCCACAAAGAATCTAAAGAGACTTTGGTGCATATCAATAAG
GGGGGACGGCCTCGCCAGCATCTCCTGTCACTGACACGAAGGGCACAGAAACATCGG
>AY241462_Mus_musculus
AAATTCCATGCTGATGGGAAGTCAAGCGACAAAGCAGTTCACCAAGCCAGGCTTAGACAC
TTCTGCCGCATCTGTGGGAATCGTTTCAAGAGTGACGGGCACAGCCGGAGATACCCAGTC
CACGGGCCCGTGGACGCTAAAACCCAAAGTCTTTTCCGAAAGAAGGAAAAAAGAGTCACT
TCCTGGCCAGACCTCATTGCCAGGATTTTCCGGATCGACGTGAAGGCAGATGTTGACTCC
ATCCACCCGACGGAATTCTGCCATGACTGTTGGAGCATCATGCACAGAAAGTTCAGCAGT
TCCCACAGTCAGGTCTACTTCCCAAGGAAAGTGACCGTGGAGTGGCACCCCCACACACCG
TCCTGTGACATCTGTTTTACTGCCCATCGGGGACTCAAGAGGAAGAGACATCAGCCCAAT
GTGCAGCTCAGCAAGAAACTAAAAACTGTGCTCAACCACGCGAGACGGGACCGTCGCAAG
AGAACTCAGGCTAGGGTCAGCAGCAAGGAAGTCCTGAAGAAGATCTCCAACTGCAGTAAG
ATTCATCTCAGTACCAAGCTTCTTGCCGTGGACTTCCCAGCACACTTTGTGAAATCCATC
TCCTGCCAGATATGCGAACACATTCTGGCTGATCCCGTGGAGACCAGCTGCAAGCATCTA
TTCTGTAGGATCTGCATTCTCAGATGTCTCAAAGTCATGGGCAGCTATTGTCCCTCTTGC
CGATATCCGTGCTTCCCTACTGACCTGGAGAGCCCAGTGAAGTCCTTTCTGAACATCTTG
AATTCTCTCATGGTCAAGTGTCCCGCGCAAGATTGCAATGAGGAAGTGAGTCTGGAAAAA
TATAACCACCATGTGTCAAGCCACAAAGAATCTAAAGAGACTTTGGTGCATATCAATAAA
GGGGGACGGCCTCGCCAGCATCTCCTGTCACTGACGAGAAGGGCGCAGAAACATCGG
>EU349904_Micromys_minutus
AAATTTCACGCTGATGGGAAGTCAAGTGACAAAGCAATTCACCAAGCCAGGCTTAGACAC
TTCTGCCGCATCTGTGGGGATCGTTTCAAGAGTGACGGGCGCAACCGGAGATACCCTGTC
CATGGGCCCGTGGACGCTCAAACCCAGAACCTTTTCCGAAAGAAGGAAAAAAGAGTCACT
TCCTGGCCAGACCTCATTGCCAGGGTTTTCCGGATCGATGTGAAGGCAGATGTCGACTCC
ATCCACCCCACCGAATTCTGCCACAACTGTTGGAGCATTATGCACAGAAAGTTCAGCAGT
GCCCACAGTCAGATCTACTTCCCAAGGAATGTGAYYGTGGAGTGGCACCCCCACACACCG
TCCTGTGACATCTGCTTTACCGCCCATCGGGGACTGAAGAGGAAGAGACATCAGCCCAAT
RTGCAGCTCAGCAAGAAACTAAAAACYGTGCTCAACCATGCTAGACGGGACCGTCACAAG
AGAAGTCAGGCCAGGGTCAGCAGCAAGGAAGTCATGAAAAACATCTCCAACTGCAGTAAG
ATTCATCTCAGTACCAAGCTTCTTGCAGTAGACTTCCCAGCACACTTTGTGAAATCCATC
TCCTGCCAGATATGCGAACACATTCTGGCTGATCCGGTGGAGACCAGCTGTAAGCACCTA
TTTTGTAGAGTCTGCATTCTCAGATGCCTCAAAGTCATGGGCAGCTACTGTCCCTCTTGC
CGATATCCATGTTTCCCCACCGACCTGGAGAGTCCCGTGAAGTCCTTTCTGAGCATCTTG
AATTCTCTCATGGTGAAGTGCCCTGCGCAAGGGTGCACCGAGGAAGTGAGTCTGGAAAAA
TATAACCACCATGTCTCCAGCCACAAGGAATGCAAAGAGACTTTGGTGCATATTAATAAA
GGGGGCCGGCCTCGTCAGCATCTCCTGTCACTGACAAGAAGGGCTCAGAAACATCGA
>Rattus_rattus_A1
------------------------------------------------------------
-----------------------CTTCAAGAGTGACAGGCACAACCGGAGATACCCAGTC
CACGGGCCCGTGGACGCTAAAAC-------------------------------------
------------------------------------------------------------
------------------------------------------------------------
------------------------------------------------------------
------------------------------------------------------------
------------------------------------------------------------
------------------------------------------------------------
------------------------------------------------------------
------------------------------------------------------------
------------TGCATTCTCCGGTGCCTCAAGGTCATGGGCAGCTACTGTCCCTCGTGC
CGATATCCATGCTTCCCTACTGACCTGGAGAGTCC-------------------------
------------------------------------------------------------
------------------------------------------------------------
---------------------------------------------------------
>Rattus_rattus_A2
------------------------------------------------------------
-----------------------CTTCAAGAGTGACGGGCACAACCGGAGATACCCAGTC
CACGGGCCCGTGGACGCTAAAAC-------------------------------------
------------------------------------------------------------
------------------------------------------------------------
------------------------------------------------------------
------------------------------------------------------------
------------------------------------------------------------
------------------------------------------------------------
------------------------------------------------------------
------------------------------------------------------------
------------TGCATTCTCCGATGCCTCAAGGTCATGGGCAGCTACTGTCCCTCGTGC
CGATATCCATGCTTCCCTACTGACCTAGAGAGTCC-------------------------
------------------------------------------------------------
------------------------------------------------------------
---------------------------------------------------------
>Rattus_macleari
------------------------------------------------------------
-----------------------CTTCAAGAGTGATGGGCACAACCGGAGATACCCAGTC
CACGGGCCCGTGGATGCTAAAAC-------------------------------------
------------------------------------------------------------
------------------------------------------------------------
------------------------------------------------------------
------------------------------------------------------------
------------------------------------------------------------
------------------------------------------------------------
------------------------------------------------------------
------------------------------------------------------------
------------TGCATTCTCCGGTGCCTCAAGGTCATGGGCAGCTATTGTCCCTCTTGC
CGATATCCATGCTTCCCTACTGACCTGGAGAGTCC-------------------------
------------------------------------------------------------
------------------------------------------------------------
---------------------------------------------------------
>Rattus_nativitatis
------------------------------------------------------------
-----------------------TTTCAAGAGTGACGGGCACAACCGGAGATACCCAGTC
CATGGGCCCGTGGACGCTAAAAC-------------------------------------
------------------------------------------------------------
------------------------------------------------------------
------------------------------------------------------------
------------------------------------------------------------
------------------------------------------------------------
------------------------------------------------------------
------------------------------------------------------------
------------------------------------------------------------
------------------------------------------------------------
------------------------------------------------------------
------------------------------------------------------------
------------------------------------------------------------
---------------------------------------------------------
