# Supplementary material for: Historical Mammal Extinction on Christmas Island (Indian Ocean) Correlates with Introduced Infectious Disease
Source: PLoS One. 2008 Nov 5;3(11):e3602. doi: 10.1371/journal.pone.0003602 (PMC2572834; doi:10.1371/journal.pone.0003602)
Supplement: Supplemental File S4 — (0.02 MB TXT) [file pone.0003602.s004.txt]

>DQ019049_Gerbillus_gerbillus
----GAGCTAGATATTGAT------GACCCAGATGAAAAGACTGAAGGGTCAGACACAGA
CAGACTTCTAAGCAAAGACCATGAGAAATCAGTTAATATCCTTGGAGCAAAAGACGATGA
TTCCGGACGTACCAGCTGTTATGATCCTGAAATCTTGGACACTGATTTCCACACCAGTGA
CATGGGTGATGGTACCTCACAGATTACTCAGTCACAGAAGTTAAGAGCGGAAGCCGATCT
CTTGTGCCTTGACCAGAAGAATCTAAAAAGCTCACCTTATGATGCTTCCTTTGGCTCTCT
GCACCCATGCATTACTCTAGCGGTGGAAGAAGATAAACCACAGGCACTTGTGAGCAGTGA
AACTGAATCAACCCACCAGCTGGCCTCTCCACTGACGAGCAATCCCGCTTCACTTGCTAA
CATTGACTTCTATGCCCAAGTAAGCGATATTACACCAGCAGGCAGTGTAGTCCTTTCCCC
AGGTCAGAAGATTAAGGCAGGAATAGCCCAGTGCAACACGCAGCCAGAGGCGGCCGCACC
CTGCCAAGAAAATTACGGCATGAATAGTGCCTACTTCTGTGAGTCAGATGCCAAAAAGTG
CATCGCTGTGGCCCCTCACGTGGAGGCCAGGTCATGTGCGAAACCAGACTTCAACCAGGA
GGACATTTATATCACCACAGAAAGCCTTACCACTGCCACACGGATGTCCAAGACACCAGA
GCTTGCCCCAGACGCTGAGGCACCTGTCCCAGACTACACCGCGGTTCACACCGTGCAGTC
TCCACGGGGCCTTATACTCAACGCGACCGCTTTGCCTCG---------------------
----------------
>NM_017094_Rattus_norvegicus
CATTGAGCTGGATATTGAT------GATGCGGATGAGAAGACTGAAGAGTCAGACACCGA
CAGACTTCTAAGCGATGACCAGGAGAAATCAGCTGGTATCCTTGGAGCAAAGGATGACGA
TTCTGGACGTACCAGCTGTTATGACCCTGACATTTTGGATACCGATTTCCACACCAGTGA
CATGTGCGATGGTACCTCGGAGTTTGCTCAGCCGCAGAAGTTAAAAGCAGAAGCTGATCT
CTTGTGCCTTGACCAGAAGAATCTGAAGAACTCGCCTTATGATGCTTCCCTTGGCTCTCT
GCACCCCTCCATTACCCTGACAATG---GAAGACAAACCACAGCCACTTCTGGGCAGTGA
AACTGAGTCAACCCACCAACTCCCCTCTACACCAATGAGCAGTCCCGTGTCACTGGCAAA
CATTGACTTTTATGCCCAAGTAAGCGACATTACACCAGCAGGTGGTGTAGTCCTTTCTCC
AGGCCAAAAGATTAAGGCAGGGTTAGCCCAGGGCAACACCCAGCTGGAGGTGGCCGCGCC
CTGCCAAGAAAATTACAGCATGAACAGTGCCTACTTCTGTGAGTCAGATGCCAAAAAGTG
CATCGCTGCGGCCCCTCACATGGAGGCCACGACATGTGTAAAACCAAGCTTTAACCAAGA
GGACATTTACATCACCACAGAAAGCCTTACCACTACTGCCCGAATGTCCGAGACAGCAGA
TACCGCTCCAGATGCTGA---GCCTGTCCCAGACTACACCACGGTTCACACCGTGAAGTC
CCCAAGGGGCCTTATACTCAACGCGACTGCTTTGCCTTTGCCTGACAAAAAGAAGTTTCT
CTCCTCATGTGGCTAT
>EU349826_Rattus_villosissimus
CATTGAGCTGGATATTGAT------GATGCGGATGAGAAGACTGAAGAGTCAGACACCGA
CAGACTTCTAAGCGATGACCAGGAGAAATCAGCTGGTATCCTTGGAGCAAAGGATGACGA
TTCTGGACGAACCAGCTGTTATGACCCTGACATTTTGGATACCGATTTCCACACCAGTGA
CATGTGCGATGGTACCTCGGAGTTTGCTCAGCCGCAGAAGTTAAAAGCAGAAGCTGATCT
CTTGTGCCTTGACCAGAAGAATCTGAAGAACTCGCCTTATGATGCTTCCCTGGGCTCTCT
GCACCGCCCCATTACCCTGACAATG---GAAGACAAACCACAGCCACTTGTGGGCAGTGA
AACTGAGTCAACCCACCAACTCGTCTCTACACCAATGAGCAATCCCGTGTCACTGGCAAA
CATTGACTTTTATGCCCAAGTAAGCGACATTACACCTGCAGGTGGTGTAGTCCTTTCTCC
AGGCCAAAAGATTAAGGCGGGGTTAGCCCAGGGCAACACCCAGCTGGAGGTGGCCGCGCC
CTGCCAAGAAAATTACAGCATGAACAGTGCCTACTTCTGTGAGTCAGATGCCAAAAAGTG
CATCGCTGCGGCCCCTCACATGGAGGCCACGACATGTGTAAAACCAAGCTTTAACCAAGA
GGACA-------------------------------------------------------
------------------------------------------------------------
------------------------------------------------------------
----------------
>EU349799_Diplothrix_legata
----GAGCTGGATATTGAT------GATGCGGATGAGAAGACTGAAGAGTCAGACACCGA
CAGACTTCTAAGCGATGACCAGGAGAAATCAGCTGGTATCCTTGGAGCAAAGGATGACGA
CTCTGGACGTACCAGCTGTTATGACCCTGACATTTTGGATACCGATTTCCACACCAGTGR
CATGTGCGACGGTACCTCGGAGTTTGCTCAGCCGCAGAAGTTAAAAGCAGAAGCTGATCT
CTTGTGCCTTGACCAGAAGAATCTGAAGAACTCGCCTTATGATGCTTCCCTTGGCTCTCT
GCACCCCTCCATTACCCTGACAATG---GAAGACAAACCACAGCCACTTCTGGGCAGTGA
AACTCAGTCAACCCACCAACTCCCCTCTACACCAATGAGTAATCCCGTGTCACTGGCAAA
CATTGACTTTTATGCCCAAGTAAGCGACATTACACCAGCAGGTGGTGTAGTCCTTTCTCC
AGGCCAAAAGACTAAGGCAGGGTTAGCCCAGGGCAACACCCAGCTGGAGGTGGCCGCGCC
TTGCCAAGAAAATTACAGCATGAACAGTGCCTACTTCTGTGAGTCAGATGCCAAAAAGTG
CATCGCTGCAGCCCCTCACATGGAGGCCACGACATGTGTAAAACCAAGCTTTAAKCAAGA
GGACATTTACATCACCACAGAAAGCCTTACCACTACTGCCCGAATGTCCGAGACAGCAGA
TACCGCTCCAGATGCTGAGATGCCTGTCCCAGACTACACCACGGTTCACACTGTGCAGTC
TCCAAGGGGCCTTATACTCAAC--------------------------------------
----------------
>EU349795_Bunomys_adspersus
CATTGAGCTAGATATTGAT------GATGCAGATGAGAAGACTGAAGAGTCAGACACCGA
CAGACTTCTCAGCGATGACCATGAGAAATCAGCTGGTATCCTTGGAGCAAAGGATGACGA
TTCTGGACGTACCAGCTGTTATGACCCTGACATTTTGGATACCGATTTCCACACCAGTGA
CATGTGCGATGGTACCTCGGAGCTTGCTCAGCAGCAGAAGTTAAAAGCAGAAGCTGATCT
CTTGTGCCTTGACCAGAAGAATCTGAAGAACTCGCCTTATGATGCTTCCCTTGGCTCTCT
GCACCCCTCTATTACTCTGACAATG---GAAGACAAATCRCAGCCACTTCTGGGCAGTGA
AACTGAGTCAAYCCACCAACTCGCCTCTACACCAATGAGCAATCCTGTGTCACTGGCAAA
CATTGACTTTTATGCCCAAGTAAGCGACATTACACCAGCAGGTGGTGTAGTCCTTTCTCC
AGGCCAAAAGATTAAGGCGGGGTTAGCCCAGGGCAACACCAAGCTGGAGATGGCCGCGCC
CTGCCAAGAAAATTACAGCATGAACAGTGCCTACTTCTGTGAGACAGATGCCAAAAAGTG
CATCGCTGCGGCCCCTCACATGGAGGCCACGACACGTGTAAAACCAAGCTTTAACCAAGA
GGACATTTACATCACCACAGAAAGCCTTACCACTACTGCCCGAATGTCCGAGACAGCAGA
TACCGCTCCAGACGCTGAGATGCCTGTCCCAGACTACACCACGGTTCACACCGTGCAGTC
TCCACGGGGCCTTATACTCAACGCGACTGCT-----------------------------
----------------
>AM910947_Bunomys_chrysocomus
CATTGAGCTAGATATTGAT------GATGCGGATGAGAAGACTGAAGAGTCAGACACCGA
CAGACTTCTCAGCGATGACCATGAGAAATCAGCTGGTATCCTTGGAGCAAAGGATGACGA
TTCTGGACGTACCAGCTGTTATGACCCTGACATTTTGGATACCGATTTCCACACCAGTGA
CATGTGCGATGGTACCTCGGAGCTTGCTCAGCAGCAGAAGTTAAAAGCAGAAGCTGATCT
CTTGTGCCTTGACCAGAAGAATCTGAAGAACTCGCCTTATGATGCTTCCCTTGGCTCTCT
GCACCCCTCTATTACTCTGACAATG---GAAGACAAATCACAGCCACTTCTGGGCAGTGA
AACTGAGTCAAYCCACCAACTCGCCTCTACACCAATGAGCAATCCTGTGTCACTGGCAAA
CATTGACTTTTATGCCCAAGTAAGCGACATTACACCAGCAGGTGGTGTAGTCCTTTCTCC
AGGCCAAAAGATTAAGGCGGGGTTAGCCCAGGGCAACACCAAGCTGGAGATGGCCGCGCC
CTGCCAAGAAAATTACAGCATGAACAGTGCCTACTTCTGTGAGACAGATGCCAAAAAGTG
CATCGCTGCGGCCCCTCACATGGAGGCCACGACCCGTGTAAAACCAAGCTTTAACCAAGA
GGACATTTACATCACCACAGAAAGCCTTACCACTACTGCCCGAATGTCCGAGACAGCAGA
TACCGCTCCAGACGCTGAGATGCCTGTCCCAGACTACACCACGGTTCACACCGTGCAGTC
TCCACGGGGCCTTATACTCAACGCGACTGCTTTGCCTTTGCCTGACAAAAAGAAGTTTCT
CTCCTCATGTGGCTAT
>EU349825_Rattus_leucopus
CATTGAGCTGGATATTGAT------GATGCGGATGAGAAGACTGAAGAGTCAGACACCGA
CAGACTTCTAAGCGATGACCAGGAGAAATCAGCTGGTATCCTTGGAGCAAAGGATGAYGA
TTCTGGACGTACCAGCTGTTATGACCCTGACATTTTGGATACCGATTTCCACACCAGTGA
CATGTGCGATGGTACCTCGGAGTTTGCTCAGCCGCAGAAGTTAAAAGCAGAAGCTGATCT
CTTGTGCCTTGACCAGAAGAATCTGAAGAACTCGCCTTATGATGCTTCCCTTGGCTCTCT
GCACCCCCCCATTACCCTGACAATG---GAAGACAAACCACAGCCACTTCTGGGCAGTGA
AACTGAGTCAACCCACCAACTCGTCTCTACACCAATGAGCAATCCCGTGTCACTGGCAAA
CATTGACTTTTATGCCCAAGTAAGCGACATTACACCTGCAGGTGGTGTAGTCCTTTCTCC
AGGCCAAAAGATTAAGGCGGGGTTAGCCCAGGGCAACACCCAGCTGGARGTGGCCGCGCC
CTGCCAAGAAAATTACAGCATGAACAGTGCCTACTTCTGTGAGTCAGATGCCAAAAAGTG
CATCGCTGCGGCCCCTCACATGGAGGCCACGACATGTGTAAAACCAAGCTTTAACCAAGA
GGACATTTACATCACCACAGAAAGCCTTACCACTACTGCCCGAATGTCCGAGACAGCAGA
TACCGCTCCAGATGCTGAGATGCCTGTCCCAGACTACACCACGGTTCACACTGTGCAGTC
TCCAAGGGGCCTTATACTCAACGCGACTGCTTTGCCTT----------------------
----------------
>DQ019074_Rattus_exulans
CATTGAGCTGGATATTGAT------GATGCGGATGAGAAGACTGAAGAGTCAGACACCGA
CAGACTTCTAAGCGATGACCAGGAGAAATCAGCTGGTATCCTTGGAGCAAAGGATGACGA
TTCTGGACGTACCAGCTGTTATGACCCTGACATTTTGGATACCGATTTCCACACCAGTGA
CATGTGCGATGGTACCTCGGAGTTTGCTCAGCCGCAGAAGTTAAAAGCAGAAGCTGATCT
CTTGTGCCTTGACCAGAAGAATCTGAAGAACTCGCCTTATGATGCTTCCCTTGGCTCTCT
GCACCCTTCCGTTACCCTGACAATG---GAAGACAAATCACAGCCACTTCTGGACAGTGA
AACTGAGTCAACCCACCAACTCGTCTCTACACCAATGAGCAATCCCATGTCACTGGCAAA
CATTGACTTTTATGCCCAAGTAAGCGACATTACACCAGCAGGTGGTGTAGTCCTTTCTCC
AGGCCAAAAGATTAAGGCGGGGTTAGCCCAGGGCAACACCCAGCTGGAGGTGGCCTCGCC
CTGCCAAGAAAATTACAGCGTGAACAGTGCCTACTTCTGTGAGTCAGATGCCAAAAAGTG
CATCGCTGCGGCCCCTCACATGGAGGCCACGACATGTGTAAAACCAAGCTTTAACCAAGA
GGACATTTACATCACCACAGAAAGCCTTACCACTACTGCCCGAATGTCCGAGACAGCAGA
TACCGCTCCAGATGCTGAGATGCCTGTCCCAGACTACACCACGGTTCACACCGTGCAGTC
TCCAAGGGGCCTTATACTCAACGCGACTGCTTTGCCTTTGCCTGACAAAAA---------
----------------
>EU349796_Chiromyscus_chiropus
CATTGAGCTGGATATTGAT------GACGCGGATGAGAAGACTGAAGAGTCAGACACCGA
CAGACTTCTAAGCGATGACCACGAGAAATCAGCTGGTATCCTTGSAGCAAASGATGATGA
TTCTGGACGTACCAGCTGTTATGACCCTGACATTTTGGATACCGATTTCCACACCAGTGA
CATGTGTGATGGTACCTCGGAGTTTGCCCAGCCGCAGAAGTTAAAAGCAGAAGCTGATCT
CTTGTGCCTTGACCAGAAGAATCTGAAGAACTCGCCTYATGATGCTTCCCTTGGCTCTCT
GCACCCCTCCATTACCCTGACARTG---GAAGACAAACCCCAGCCACTTCTGGGCAGTGA
AACTCAGTCAACCCACCAACTCGCCTCTACACCTATGAGCAATCCCGTGTCACTGGCAAA
CATTGACTTTTATGCCCAAGTAAGTGACATTACACCAGCAGGTGGTGTAGTCCTTTCTCC
AGGCCAAAAGATTAAGGCGGGGTTAGCCCAGGCCAACACCCAGYTGGAGGTGGCCGCGCC
CTGCCAAGAAAATTACAGCATGAACAGTGCCTACTTCTGTGAGTCAGATGCCAAAAAGTG
CATCGCTGCGGCCCCTCACATGGAGGCCACGACATGTGTAAAACCAAGCTTTAACCAAGA
GGA---------------------------------------------------------
------------------------------------------------------------
------------------------------------------------------------
----------------
>DQ019066_Maxomys_bartelsii
CATTGAGCTAGATATTGAT------GAYGCGGATGAGAAGACTGAAGGGTCAGACACAGA
CAGACTTCTAAACGATGACCATGAGAAATCAGCTGGTATCCTTGGAGCAAAGGATGATGA
TTCTGGACGTACCAGCTGTTATGACCCTGACATTTTGGATACTGATTTCCACACCAGTGA
CATGTGTGATGGTACCTCGGAGTTCGCTCAGCCGCAGAAGTTAAAAGCAGAAGCTGATCT
CTTGTGCCTTGACCAGAAGAATCTGAAGAACTCGCCTTATGATGCTTCTCTTGCCTCTCT
GCATCCCTCCATTACCCTGACAATG---GAAGACAAACCACAGCCACTTCTGGGCAGTGA
AACTGAGTCAACCCACCGACTCGCCTCTACACCAATGAGCAATCCCATGTCACTGGCAAA
CATTGACTTTTATGCCCAAGTAAGCGACATTACACCAGCAGGTGGTGTAGTCCTTTCTCC
AGGCCAAAAGATTAAGGCAGGGTTAGCCCAGGGCAACACCCAGCTGGAGGTGGCCACGCC
CTGCCAAGAAAATTACAGCATGAACAGTGCCTACTTCTGTGAGTCAGATGCCAAAAAGTG
CATCACTGCAGCCCCTCATATGGAGGCCACGACTTGTGTAAAACCAAGCT----------
------------------------------------------------------------
------------------------------------------------------------
------------------------------------------------------------
----------------
>EU349828_Tokudaia_osimensis
-----------------------------CGGATGAGAAGACTGAAGGGTCAGACACAGA
CAGACTTCTAAGTGATGACCATGAGAAATCAGCTGGTACCCTTGGAGCAAAGGATGATGA
TTCTGGTCGTACCAGCTGTTATGACCCTGACATTTTGGATACTGATTTCCACACCAGTGA
CATGTGCGATGGTACCTCGGAGTTTGCTCAGTCACAGAAGTTAAAAGAGGAAGCTGATCT
CTTGTGCCTTGACCAGAAGAATCTGAAGAACTTGCCTTATGATGCTTCCCTTGGCTCTCT
GCACCCCTCCATTACGCTGACAGTG---GAAGACAAGCCACAGCCACTTTTGAGCAGTGA
AACTGAGTCCACTCACCAACTTGCCTCTACACCGATGAGCAGTCCCATGTCACTGGCAAA
CATTGACTTTTATGCCCAAGTAAGCGACATTACACCAGCAGGTGGTGTAGTCCTTTCCCC
AGGCCAAAAGATTAAGGCAGGAATAGCCCAGGGCAACACCCAGCCGGAAGTAGCCACGCC
CTGCCAAG---------------ACAGTGCCTACTTCTGTGAGTCAGATGCCAAAAAGTG
CATCGCTGTGGCCCCTTGCATGGAGGCCACGTCATGTGTAAAACCAAGCTTTAACCAAGA
GGACATTTACATCACCACAGAAAGCCTTACCACTACTGCCCGGATGTCCGAGGCAGCAGA
TAGTGTTCCGGATGCTGAGATGCCTGTCCCAGACTACACCACGGTTCACACTGTGCAGTC
TCCAAGGGGCCTTATACTCAATGCGACTGCTTTGCCTTTGCCTGACAAAAAGAAGTTTCT
CTCCTCATGTGGCTAT
>EU349797_Chiropodomys_gliroides
------------------------------------------------------------
-----------------------------CAGCCGGTATCCTTGGAGCAAAGGATGATGA
TTCTGGACGTACAAGCTGTTATGACCCTGACATTTTGGATACTGATTTCCACACCAGTGA
CATGTGTGATGGTACCTCGGAGTTTGCTCAACCACAGAAGCTAAAARCAGAAGCTGATCT
CTTGTGCCTTGACCAGAAGAATCTGAAGAACTTGCCTTCTGATGCTTCGCTTGGCTCTCT
GCAGCCCTCTATTACCCTGACAGAG---GAAGAGAAGCCACAGCCACTTCTGGGCAGTGA
AACTGAGTCCACCCACCAACTCACCTCTACATCGATAAGCAATCCTGCTTCACTGGCAAA
CATTGACTTTTATGCCCAAGTTAGCGACATTACACCAGCAGGTGGTGTAGTCCTTTCCCC
AGGCCAAAAGATTAAGGCAGGGATAGCCCAGGGCAACACTCAACTGGAGGTGGCCACGCC
CTGCCAAGAAAATTACAGCATGAACAGTGCCTACTTCTGTGAATCAGATGCCAAAAAGTG
CATCGCTGTGGCCCCTCGCATGGAGGCCGTGTCATGTATGAAACCAAGCTTTAACCAAGA
GGACATTTACATCACCACAGAAAGCCTTACCACTACTGCCCGGATGTCCGAGACAGCAGA
TACTGCTCCAGATGCTGAGATGCCTGTCCCAGACTACACCACGGTTCACACCGTGCAGTC
TCCAAGGGGCCTTATACTCAACGCGACTGC------------------------------
----------------
>DQ019070_Phloeomys_sp.
TCTTGAGCTAGATATTGAT------GATGCAGATGAAAAGACTGAAGGGTCAGATACAGA
CAGACTTCTAAGCAATGACCATGAGAAATCAGATAGTATCCTTGGAGCAAAGGATGATGA
TTCTGGACGTACCAGCTGTTATGACCCTGACATTTTGGACACTGATTTCCATACCAGTGA
CATGTGTGATGATACCTCCGAGTTTGCTCAGCCACAGAAGTTAAAAGCGGAAGCCAATCT
CTTGTGCCTTGACCAGAAGAACCTAAAGAATTCGCCTTATGATGCTTCCCTTGGCTCTCT
GCACCCCAACATTACCCTGACAGTG---GAAGACAAGCCACAGCCACTTCTGAGCGGTGA
CACTCAATCAACCCACCAACTCGCCTCTACACCGATGAGCAATCCCGCGTCACTGGCAAA
CATTGACTTTTATGCCCAAGTAAGCGACATTACACCAGCAGGTGGTGTAGTCCTTTCCCC
AGGCCAAAAAATTAAGGCAGGGATAGCCCAGGGCAACACCCAGCCRGAGGTGGCCATGCC
CTGCCAAGACAATTACGGCATGAACAGTGCCTACTTCTGTGAGTCAGATGCCAAAAAGTG
CATCGCTGTGGCCCCTCACATGGAGGCCACATCATGTGTAAAACCAAGCTTTAACCAAGA
GGACATTTACATCACCACAGAAAGCCTTACCACTACTGCCCGGATGTCCGAGACAGCAGA
TATTGCTCCGGATGCTGAGATGCCTGTCCCAGACTACACCACGGTTCACACCGTGCAGTC
TCCAAGGGGCCTTATACTCAACGCAACTGCTTTGCCTTTGCCTGACAAAAAGAAATT---
----------------
>AM910979_Sundamys_muelleri
CATTGAGCTAGATATTGAT------GATGCGGATGAGAAGACCGAAGAGTCAGACACCGA
CAGACTTCTAAGCGATGACCACGAGAAATCAGCTGGTATCCTTGGAGCAAAGGATGACGA
TTCTGGACGTACCAGCTGTTATGACCCTGACATTTTGGATACCGATTTCCACACCAGTGA
CATGTGCGATGGTACCTCGGAGCTTGCTCAGCCGCAGAAGTTAAAAGCAGAAGCTGATCT
CTTGTGCCTTGACCAGAAGAATCTGAAGAACTCGCCTTATGATGCTTCCCTTGGCTCTCT
GCACCCCTCTATTACTCTGACAATG---GAAGACAAACCACTGCCACTTCTGGGCAGTGA
AACTGAGTCAACCCACCAACTCGCCTCTACACCAATGAGCAATCCCGTGTCACTGGCAAA
CATTGACTTTTATGCACAAGTAAGCGACATTACACCAGCAGGTGGTGTAGTCCTTTCTCC
AGGCCAAAAGATTAAGGCGGGGTTAGCCCAGGGCAACACCCAGCT---GGTGGCCGCGCC
CTGCCAAGAAAATTACAGCATGAACAGTGCCTACTTCTGTGAGACAGATGCCAAAAAGTG
CATCGCTGCGGCCCCTCACATGGAGGCCACGACATGTGTAAAACCAAGCTTTAACCAAGA
GGACATTTACATCACCACAGAAAGCCTTACCACTACTGCCCGAATGTCCGAGACAGCAGA
TACCGCTCCAGATGCTGAGATGCCTGTCCCAGACTACACCACGGTTCACACCGTGCAGTC
TCCAAGGGGCCTTATACTCAACGCGACTGCTTTGCCTTTGCCTGACAAAAAGAAGTTTCT
CTCCTCATGTGG----
>AM910976_Rattus_rattus
CATTGAGCTGGATATTGAT------GATGCAGATGAGAAGACTGAAGAGTCAGACACCGA
CAGACTTCTAAGCGATGACCAGGAGAAATCAGCTGGTATCCTTGGAGCAAAGGATGACGA
TTCTGGACGTACCAGCTGTTATGACCCTGACATTTTGGATACCGATTTCCACACCAGTGA
CATGTGCGATGGTACCTCGGAGTTTGCTCAGCCGCAGAAGTTAAAAGCAGAAGCTGATCT
CTTGTGCCTTGACCAGAAGAATCTGAAGAACTCGCCTTATGATGCTTCCCTTGGCTCTCT
GCACCCCTCCATTACCCTGACAATG---GAAGACAAACCACAGCCACTTCTGGGCAGTGA
AACTGAATCAACCCACCAACTCGTCTCTACACCAATGAGCAATCCCGTGTCACTGGCAAA
CATTGACTTTTATGCCCAAGTAAGCGACATTACACCAGCAGGTGGTGTAGTCCTTTCTCC
AGGCCAAAAGATTAAGGCGGGGTTAGCCCAGGGCAACACCCAGCTGGAGGTGGCCGCGCC
CTGCCAAGAAAATTACAGCATGAACAGTGCCTACTTCTGTGAGTCAGATGCCAAAAAGTG
CATCGCTGCGGCCCCTCACATGGAGGCCACGACATGTGTAAAACCAAGCTTTAACCAAGA
GGACATTTACATCACCACAGAAAGCCTTACCACTACTGCCCGAATGTCTGAGACAGCAGA
TACCGCTCCAGATGCTGAGATGCCTGTCCCAGACTATACCACGGTTCACACCGTGCAGTC
TCCAAGGGGCCTTATACTCAACGCGACTGCTTTGCCTT----------------------
----------------
>AM910945_Bandicota_bengalensis
CATTGAGCTGGATATTGAT------GATGCGGATGAGAAGACTGAAGAGTCAGACACCGA
CAGACTTCTAAGCGATGACCAGGAGAAATCAGCTGGTATCCTTGGAGCAAAGGATGACGA
TTCTGGACGTACCAGCTGTTATGACCCTGACATTTTGGATACCGATTTCCACACCAGTGA
CATGTGCGATGGTACCTCGGAGTTTGCTCAGCCGCAGAAGTTAAAAGCAGAAGCTGATCT
CTTGTGCCTTGACCAGAAGAATCTGAAGAACTTGCCTTATGATGCTTCCCTTGGCTCTCT
GCACCCCTCCATTACCCTGACAATG---GAAGACAAACCACAGCCACTTCTGGGCAGTGA
AACTGAGTCAACCCACCAACTCGCCTCTACACCAATGAGCAATCCCGTGTCACTGGCAAA
CATTGACTTTTATGCCCAAGTAAGCGACATTACACCAGCAGGTGGTGTAGTCCTTTCTCC
AGGCCAAAAGATTAAGGCGGGGTTAGCCCAGGGCAACACCCAGCTGGAGGTGGCCGCGCC
CTGCCAAGAAAATTATAGCATGAACAGTGCCTACTTCTGTGAGTCAGATGCCAAAAAGTG
CATCGCTGCGGCCCCTCACATGGAGGCCACGACATGTGTAAAACCAAGCTTTAACCAAGA
GGACATTTACATCACCACAGAAAGCCTTACCACTACTGCCCGAATGTCCGAGACAGCAGA
TACCGCTCCAGATGCTGAGATGCCTGTCCCAGACTACACCACGGTTCACACCGTGCAGTC
TCCAAGGGGCCTTATACTCAACGCGACTGCTTTGCCTTTGCCTGACAAAAAGAAGTTTCT
CTCCTCATGTGGCTAT
>AM910969_Niviventer_niviventer
CATTGAGCTGGATATTGAT------GACGCGGATGAGAAGACTGAAGAGTCAGACACGGA
CAGACTTCTAAGCGATGACCACGAGAAATCAGCTGGTATCCTTGGAGCAAAAGATGATGA
TTCTGGACGCACCAGCTGTTATGACCCTGACATTTTGGATACTGATTTCCACACCAGTGA
CATGTATGATGGTACCTCAGAGTTTGCCCAGCCGCAGAAGTTAAAAGCAGAAGCTGATCT
CTTGTGCCTTGACCAGAAGAATCTGAAGAACTCGCCTTATGATGCTTCCCTTGGCTCTCT
GCACCCCTCCATTACCCTGACAATG---GAAGACAAACCACAGCCACTTCTGGGCAGTGA
AACTGAGTCAACCCACCAACTTGCCTCTACACCAATGAGCAATCCCGTGTCACTGGCAAA
CATTGACTTTTATGCCCAAGTAAGCGACATTACACCAGCAGGTGGTGTAGTCCTTTCTCC
AGGCCAAAAGATTAAGGTGGGGTTAGCCCAGGCCAACACCCAACTGGAGGTGGCCGCGCC
CTGCCAAGAAAATTACAGCATGAACAGTGCCTACTTCTGTGAGTCAGATGCCAAAAAGTG
CATCGCTGCGGCCCCTCACATGGAGCCCACGACATGTGTAAAACCAAGCTTTAACCAAGA
GGACATTTACATCACCACAGAAAGCCTTACCACTACTGCCCGAATGTCCGAGACAGCAGA
TACCGCTCCAGATGCTGAGATGCCTGTCCCAGACTACACCACGGTTCACACCGTGCAGTC
TCCAAGGGGCCTTATACTCAACGCGACTGCTTTGCCTTTGCCTGACAAAAAGAAGTTTCT
CTCCTCATGTGGCTAT
>AM910946_Berylmys_bowersi
CATAGAGCTGGATATTGAT------GATGCGGATGAGAAGACTGAAGAGTCAGACACCGA
CAGACTTCTAAGCAATGACCATGAGAAATCAGCTGGTATCCTTGGAGCAAAGGATGACGA
TTCTGGACGTACCAGCTGTTATGACCCTGACTTTTTGGATACCGATTTCCACACCAGTGA
CATGTGTGATGGTACCTCGGAGTTTGCTCAGCGGCAGAAGTTAAAAGCAGAAGCTGATCT
CTTGTGCCTTGACCAGAAGAGTCTGAAGAACTCGCCTTATGATGCTTCCCTTGGCTCTCT
GCACCCCTCCATTACCCTGACAATG---GAAGACAAACCACAGTCACTTCTGGGCAGTGA
AACTGAGTCAACCCACCAACTCGCCTCTACACCAATGAGCAATCCCGTGTCACTGGCAAA
CATTGACTTTTATGCACAAGTAAGCGACATTACACCAGCAGGTGGTGTAGTCCTTTCTCC
AGGCCAAAAGATTAAGGCGGGGTTAGCCAAGGGCAACACCCAGCTGGAGGTGACCGCGCC
CTGCCAAGAAAATTACAACATGAACAGTGCCTACTTCTGTGAGTCAGATGCCAAAAAGTG
CATCGCTGCGGCCCCTCACATGGGGGCCACGACATGTGTAAAACCAAGCTTTAACCAAGA
GGACATTTACATCACCACAGAAAGCCTTACCACTACTGCCCGAATGTCCGAGACAGCAGA
TACCGCTCCAGATGCTGAGATGCCTGTCCCAGACTACACCACGGTTCACACCGTGCAGTC
TCCAAGGGGCCTTATACTCAACGCGACTGCTTTGCCTTT---------------------
----------------
>AM910964_Mus_crociduroides
CATTGAGCTAGATATTGATGACGCGGATGCGGATGAGAAGACTGAAGGGTCTGACACAGA
CAGACTTCTAAGCGATGACCATGAGAAATCAGCTGGTATCCTTGGAGCAAAGGATGGCGA
TTCTGGACGTACCAGCTGTTACGACCCTGACATTTTGGATACTGATTTCCATACCAGTGA
TATGTGTGATGGTACCTTGGAGTTTGCTCAGTCACAGAAGTTAAACACGGAAGCTGATCT
CTTGTGCCTTGACCAGAAGAATCTGAAGAACTCGCCTTATGATGCTTCCCTTGGCTCTCT
GCATCCCTCCATTACCCTGAAAATA---GAAGACAAGCCACAGCCACTTTTGGGCAGTGA
AACTGAATCAACCCACCAACTCGCCTCTACACCTATGAGCAATCCCACATCACTGGCAAA
CATTGACTTTTATGCCCAAGTAAGCGACATTACACCAGCCGGTGGTGTAGTCCTTTCCCC
AGGCCAAAAGATTAAGGCAGGGATAGTCCAAGGCAATACCCAACCGGAGGTGGCCACGCC
CTGCCAAGAAAATTACAGCATGAACAGTGCCTACTTTTGTGAGTCAGATGCCAAAAAGTG
CATCGCTGTGGCCCCTTGCATGGAGGCCATGTCTTGTGTAAAACCAAGCTTTAACCAAGA
GGACATTTACATCACCACAGAAAGCCTTACCACTACTGCCCGGATGTCCGAGACAGCAGA
CACTGCTCCAGATGCTGAGATGCCTGTCCCAGACTACACCACGGTTCACACAGTGCAGTC
TCCAAGGGGCCTTATACTCAACGCGACTGCTTTGCCTTTGCCTGACACAAAGAAGTTCCT
CTCCTCCTGTGGCTAT
>Rattus_macleari 
------------------------------------------------------------
------------------------------------------------------------
------------------------------------------------------------
------------------------------------------------------------
------------------------------------------------------------
----CCCTCCATTACCCTGACAATG---GAAGACAAACCACAGCCACTTCTGGGCAGTGA
AACTGAGTCAACCCACCAACTCGTCTCTACACCAATGAGCAATCCCGTGTCACTA-----
------------------------------------------------------------
------------------------------------------------------------
------------------------------------------------------------
------------------------------------------------------------
------------------------------------------------------------
--CCGCTCCAGATGCTGAGATGCCTGTCCCAGACTACACCACGGTTCACACTGTGCAGTC
TCCAAGGGGCCT------------------------------------------------
----------------
>Rattus_rattus 
------------------------------------------------------------
------------------------------------------------------------
------------------------------------------------------------
------------------------------------------------------------
------------------------------------------------------------
----CCCTCCATTACCCTGACAATG---GAAGACAAACCACAGCCACTTCTGGGCAGTGA
AACTGAATCAACCCACCAACTCGTCTCTACACCAATGAGCAATCCCGTGTCACTG-----
------------------------------------------------------------
------------------------------------------------------------
------------------------------------------------------------
------------------------------------------------------------
------------------------------------------------------------
--CCGCTCCAGATGCTGAGATGCCTGTCCCAGACTATACCACGGTTCACACCGTGCAGTC
TCCAAGGGGCCT------------------------------------------------
----------------
>Rattus_nativitatis 
------------------------------------------------------------
------------------------------------------------------------
------------------------------------------------------------
------------------------------------------------------------
------------------------------------------------------------
------------------------------------------------------------
------------------------------------------------------------
------------------------------------------------------------
------------------------------------------------------------
------------------------------------------------------------
------------------------------------------------------------
------------------------------------------------------------
----------------------------------TACACCACGGTTCACACCGTGCAGTC
TCCAAGGGGCCT------------------------------------------------
----------------
