# Supplementary material for: Historical Mammal Extinction on Christmas Island (Indian Ocean) Correlates with Introduced Infectious Disease
Source: PLoS One. 2008 Nov 5;3(11):e3602. doi: 10.1371/journal.pone.0003602 (PMC2572834; doi:10.1371/journal.pone.0003602)
Supplement: Supplemental File S5 — (0.04 MB TXT) [file pone.0003602.s005.txt]

>AF174379_Bodo_saliens
--------------------------------GGACTAAGCCATGCATGCCTAAGAATAA
CTGCA-CTGCAGGAGTCTGCGCATGGCTCATTACATCAGACGCAATCTGCCGCAAAAACT
TTGCGGTCT-CCGCAACAATGGATAACTTGGCGAAACGCCAAGCTAATACATGAATCTCT
CGGGCGTCCTCCAYTCA-CGCGGC-TTCGGTCG--------------------TAGCGAG
GCGCCCTGCGAATGAATGAAATTAAAACCAATGCCCTTCAC--GGGGCAGCAACACTCAG
CAGTGTTGACTCAATTCATTCCGTGCGAAAGCCGGTTC--------ACCGGC---GTCTT
CTGATGAACAACTGCCCTATCAGCCAGTGATGGCCGTGTAGTGGACTGCCATGGCGTTGA
CGGGAGCGGGGGATTAGGGTTCGATTCCGGAGAGGGAGCCTGAGAAACGGCTACCACTTC
TACGGAGGGCAGCAGGCGCGTAAATTGCCCAATGAC---AAAAAATGTTGAGGCAGCGAA
AAGAAATAGGTGTCTTTGATGTCTCTACGGCATCAGAGATTTTCAATGGGGGATATTTAA
AGCCATCCAACATCGAGTAACAATTGGAGGACAAGTCTGGTGCCAGCACCCGCGGTAATT
CCAGCTCCAAGAGCGTATATTAACGCTGTTGCTGTTAAAGGGTTCGTAGTTGAACTGAGG
GCTGCCAAGGAGACAGTACCGT--------CCCATCCACCGG-ATCGGCGACGCCTGCTC
TTGCTGCCCGTGAAC---------GTCAGAAACA-AACATCGCGGGATCGTTTC--CCTC
CACCTTCGCGTGCAATGTACGCAGGAGGGCGCCCGTG-TGTCTTACTGTGACTAAAAAAG
CGCGACCAAAGCAGTCG-TTCGACATGAATTTGAAAGCATGGGATAACG--AAGCCTACC
TACG-GGTTACCGTTTT-GGCTTTTGTTGGTTTTAAAGATCTGTGGGAGATTATGGCTTC
TGCATTGACAAGCGGTT-CGGGGTTTCGTCCCCACGCCTCTGC-----------------
------------------------------------------------------------
------------------------------------------------------------
------------------------------------------------------------
CTTCGGGCAGCTTGCAGGGCCCTGAATGAAGGAGGGTTGTTCGGGGGAGAACGTACTTGA
GCGTGAGAGGTGAAATTCTTAGACCGCTCAAAGACGAACTACAGCGAAGGCATTCTCCAA
GGATACCTTCCTCAATCAAGAACCAAAGTGTGGAGATCGAAGATGATTAGAGACCATTGT
AGTCCACACCACAAACGATGACCCCCACGAATTGGGGAGTTTTTGGTTGCGAGTTTCATC
AGCC---------------------TTCCGGTTG-------GTGAGCTCCGCCAATTAAG
AAT-ACAATTTACGTGCATATTCCGTTGGCTTT---------------------------
ACCGCCAATATCGGGAATATCCTCAGCACGTC--CTT---TTTTTCCACGCGAAAGCT-C
GAGGTTACAGTCTCAGGGGGGAGTACGTTCGCAAGAGTGAAACTTAAAGAAATTGACGGA
ATGGCACCACAAGACGTGGAGCGTGCGGTTTAATTTGACTCAACACGGGGAACTTTACCA
GATCCGGACAGGGTGAGGATTGACAGATTGAGTGTTCTTTCTCGATCCCCTGAATGGTGG
TGCATGGCCGCTTTTGGTCGGTGGAGTGATTTGTTTGGTTGATTCCGTCAACGGACGAGA
TCCAAGCCGCCTAGTAGATG---------TC---AAAATCAATCAAAGACAGCAATCTCT
TGCTTGGCTTCGGCCGACGGGAGTTACCTTTGGTTGGCGT------------------CT
TCTTTGCGGGATTCCTGG--CTTTGCGCCAGGTGAGATTTTGGGCAACAGCAGGTCTGTG
ATGCTCCTCAATGTTCTGGGCGACACGCGCACTACAATGTCAGTGAGAACAAGACTACCG
ACCT-TTT------GATCGGACCCACTTGATTCAAAAGAGGGGGGAAACACCGGAATCAC
ATCGACCCGCTTGGGACCGAGTATTGCAATTATTGGTCGCGCAACGAGGAATGTCTCGTA
GGCGCAGCTCATCAAACTGTGCCGATTACGTCCCTGCCATTTGTACACACCGCCCGTCGT
TGTTTCCGATGATGGTGCAATACAGGTGATCGGACAGACGAACCCCTGGTTTGTCTGAAA
GT
>AF208889_Bodo_saltans
TGATTCTGCCAGTAGTCATATGCTTTGTTCAAGGGCTAAGCCATGCATGCCTCAGAATCA
CTGCA-TTGCAGGAATCTGCGCATGGCTCATTACATCAGACGTAATCTGCCGCAAAAATC
TTGCGGTCT-CCGCATTATTGGATACCTTGGCGAAACGCCAAGCTAATACATGAACCAAT
CGGACGTGCTCCATTCA-CGCGGCGTTCGGG------CTTGCCCGGGCGACG-TAGCGAG
TCGTCCAGCGAATGAATGAAAGTAAAACCAATGCCGCGGAC--GCGGCAGCAGCACTCAG
AAGTGTTGACTCAATTCATTCCGTGCGAAAGCTGGTCT-------AACCAGC---GTATT
TTGACGAACAACTGCCCTATCAGCCAGTGATGGCCGTGTAGTGGACTGCCATGGCGTTGA
CGGGAGCGGGGGATTAGGGTTCGATTCCGGAGAGGGAGCCTGAGAAATAGCTACCACTTC
TACGGAGGGCAGCAGGCGCGCAAATTGCCCAATGTCG-ATAAAAACGATGAGGCAGCGAA
AAGAAATAGGCCTCCCAGCCACTCTG--TGGTTGGGAGA--TACAATGGGGGATATTTAA
CGCCATCCAAAATCGAGTAACAATTGGAGGACAAGTCT-GTGCCAGCACCCGCGGTAATT
CCAGCTCCAAAAGCGTATATTAACGCTGTTGCTGTTAAAGGGTTCGTAGTTGAACTGAGG
GCCGCCAAGCG----CACAAGCAAGTCCCGCCCACTTCGGGT---TGGTGACCCTTGACC
TTGCGGTTCGTGAACA----------TTGATACAAGAAGCACGGGAGTGGTTCC-TTTCC
GATTCACGCATGTCATGCATGCCGGGGGGCGCCCGTGA-TTTTTACTGTGACTAAAGAAG
CGCGACCAAAGCAGTCA-TTCGACTTGAATTAGAAAGCATGGGATAACAAAGGAGCAACC
TACGGTACTACCGTTTTCGGCTTTTGTTGGTTTTAGAAGTCTGTGGGAGATTATGGTTTC
GTGCGACCGGCGGCT----GGGGT------------------------------------
----------------------------------------------------------CC
GTCCCCGCGCTTTTTGC-------------------------------------------
------------------------------------------TTTGTGGGGTTCGCCTTG
CATTGTAGACTCGCGA-GACCAGGAATGAAGGAGGGTTGTTCGGGGGAAAACGTACTGGG
GCGTGAGAGGTGAAATTCTTAGACCGCCCCAAGACGAACTACAGCGAAGGCATTTTCCAA
GGATACCTTCCTCAATCAAGAACCAAAGTGTGGAGATCGAAGATGATTAGAGACCATTGT
AGTCCACACCACAAACGGTGACACCCATGAATTGGGGAATACTTTGGTTGCCTTG-----
-------------------------CTGGGCTTG-------CCCAGTGGGCGCCAAAAAC
A---ATAATTTACGTGCACGTTCTACTGGCCTTC--------------------------
-GGGCCGTCAACGGGAATGTCCTCAGCACGTTATCTTAC--TTTTTCACGCGAAAGCTTT
GAGGTTACAGTCTCAGGGGGGAGTACGTTCGCAAGAGTGAAACTTAAAGAAATTGACGGA
ATGGCACCACAAGATGTGGAGCGTGCGGTTTAATTTGACTCAACACGGGGAACTTTACCA
GATCCGGACAGGGTGAGGATTGACAGATTGAGTGTTCTTTCTCGATCCCTTGAATGGTGG
TGCATGGCCGCTTTTGGTCGGTGGAGTGATTTGTTTGGTTGATTCCGTCAACGGACGAGA
TCCAAGCTGCCCAGTAGGAACCAGGATTGTC--CAAAAGACAGCAATCTTCGCGCTGGCT
----TCGGCTAGCAGGAG-----------------------TTACCTCCAGTGGGTTTCT
TCTCTGCAGGATTCCTTG--CTTTGCGCAAGGTGAGATTTTGGGCAACAGCAGGTCTGTG
ATGCTCCTCAATGTTCTGGGCGACACGCGCACTACAATGTCAGTGAGAACAAGAATCCCG
ACCA-TTT------GATCGGACCCACTTGATCCAAAAGAGGGGGGAAACACCGGAATCAC
ATAGACCCAATTGGGACCGAGTATTGCAATTATTGGTCGCGCAACGAGGAATATCTCGTA
GGCGCAGCTCATCAAACTGTGCCGATTACGTCCCTGCCATTTGTACACACCGCCCGTCGT
TGTTTCCGATGATGGTGCAATACAGGTGATCGGACCGGCGAGTGTTTCACTTGCTCGAAA
GT
>AJ223572_Trypanosoma_varani
TGATTCTGCCAGTAGTCATATGCTTGTTTCAAGGACTTAGCCATGCATGCCTCAGAATCA
CTGCA-TTGCAGGAATCTGCGCATGGCTCATTACATCAGACGTAATCTGCCGCAAAAATG
TTGCGGTCT-CCGCAAGATTGGATAACTTGGCGAAACGCCAAGCTAATACATGAACCAAC
AGGACGCTCTCTGTTTC-GGCGGTGAGGTTA---CCCCTCAT--------CG-TTATGGG
ACGTCCGGCGAATGAATGAAAGTAAGACCAACGCCTTCACC----GGCAGTAACACCCAG
AAGTGTTGACTCAATTCATTCCGTGCGAAAGCTGGGCCTCTG---GTCCGGC---GTCTT
TTGACGAACAACTGCCCTATCAGCCAGCGATGGCCGTGTAGTGGACTGCCATGGCGTTGA
CGGGAGCGGGGGATTAGGGTTCGATTCCGGAGAGGGAGCCTGAGAAATAGCTACCACTTC
TACGGAGGGCAGCAGGCGCGCAAATTGCCCAATGTCGAAAAAAAA-GATGAGGCAGCGAA
AAGAAATAGAGCCGACAGTCCATTTATTGGATTGTCG--TTTTCAATGGGGGATATTTAA
ACCCATCCAAAATCGAGTAACAATTGGAGGACAAGTCTGGTGCCAGCACCCGCGGTAATT
CCAGCTCCAAAAGCGTATATTAATGCTGTTGCTGTTAAAGGGTTCGTAGTTGAATTGAGG
GCCTTTTTGAGGTGCAATGGTTTTGTCCCGTCCACCTCGGAC---CGGTGACCCATGCCC
TTGGGGTCCGTGAACAC---------TCGAAACAAGAAACACGGGAGCGGTTCC--TCCT
GATTTACGCATGTCATGCATGCCA-GGGGCGCCCGTGA-TTTTTACTGTGACTAAAAAAG
TGTGACCAAAGCAGTCA-TCCGACTTGAATTAGAAAGCATGGGATAACAAAGGAGCAGCC
TAT-GGGCCACCG-TTTCGGCTTTTGTTGGTTTTAAAAGTCCATTGGAGATTATGGGGCT
GTGCGACAAGCGGCT----GGACG------------------------------------
---TCCCCTTTCATTTTTCCCCACCACAGCTTTACGGCGGGCGTGCGGGGAAGAGGGGTC
GCCCGTCGCCTTTGGGGGGAATTTTC----------------------------------
-------------CGTCGCGGCGCCGCCCAAAGCGACGTTC-ACGGCGGTG---------
TCCTCTCAACTCTCGGCATCCAGGAATGAAGGAGGGTAGTTCGGGGGAGAACGTACTGGT
GCGTCAGAGGTGAAATTCTTAGACCGCACCAAGACGAACTACAGCGAAGGCATTCTTCAA
GGATACCTTCCTCAATCAAGAACCAAAGTGTGGGGATCGAAGATGATTAGAGACCATTGT
AGTCCACACTGCAAACGATGACACCCATGAATTGGGGAGTTTTTGGTCGTCGGCAGTACA
TGCGTCGGG----------------TTCGCCCCGTCCATGTGCCTGTCGCGCCAATTGAC
A---TCAATTTACGTGCATATTCTTTTCGGCCGCTCCTT---------------CTGGGA
ACGGTCCTCAACGGGAATATCCTCAGCACGTTATCTTAC--TTCTTCACGCGAAAGCTTT
GAGGTTACAGTCTCAGGGGGGAGTACGTTCGCAAGAGTGAAACTTAAAGAAATTGACGGA
ATGGCACCACAAGACGTGGAGCGTGCGGTTTAATTTGACTCAACACGGGGAACTTTACCA
GATCCGGACAGGGTGAGGATTGACAGATTGAGTGTTCTTTCTCGATCCCCTGAATGGTGG
TGCATGGCCGCTTTTGGTCGGTGGAGTGATTTGTTTGGTTGATTCCGTCAACGGACGAGA
TCCAAGCTGCCCAGTAGGATTCAGAATTGCC--CATAGGATAGCAATACCCTCCGCGGGT
----TCTACCCAAGGGGGGGTGG--------------CATTCGCTT-------GTATCCT
TCTCTGCGGGATTCCTTG--TTTCGCGCAAGGTGAGATTTTGGGCAACAGCAGGTCTGTG
ATGCTCCTCAATGTTCTGGGCGACACGCGCACTACAATGTCAGTGAGAACAAGA---AAA
ACGACTCG------CGTCGGACCTACTTGAT-CAAAAGAGTGGGAAAACCCCGGAATCAC
ATAGACCCACTTGGGACCGAGTATTGCAATTATTGGTCGCGCAACGAGGAATGTCTCGTA
GGCGCAGCTCATCAAACTGTGCCGATTACGTCCCTGCCATTTGTACACACCGCCCGTCGT
TGTTTCCGATGATGGTGCAATACAGGTGATCGGACAGTCG-GCGTTACGCCTGACCGAAA
GT
>AJ223571_Trypanosoma_therezieni
TGATTCTGCCAGTAGTCATATGCTTGTTTCAAGGACTTAGCCATGCATGCCTCAGAATCA
CTGCA-TTGCAGGAATCTGCGCATGGCTCATTACATCAGACGTAATCTGCCGCAAACATT
TTGCGGTTT-CCGCAATATTGGATAACTTGGCGAAACGCCAAGCTAATACATGAACTGAA
GGGACGCGCTCTGTTCCGGGCGGTGGGGAAA------CTCAC--------TGCTTATGGG
TCGTCCAGCGAATGAATGAAAGTAAAACCAATGCCTTTATT----GGCAGTAACACCAAG
AAGTGTTGACTCAATTCATTCCGTGCGAAAGCCGGTT--------TACCGGC---GTCTT
TTGACGAACAACTGCCCTATCAGCCAGTGATGGCCGTGTAGTGGACTGCCATGGCGTTGA
CGGGAGCGGGGGATTAGGGTTCGATTCCGGAGAGGGAGCCTGAGAAATAGCTACCACTTC
TACGGAGGGCAGCAGGCGCGCAAATTGCCCAATGTCAAAAAAAAA-GATGAGGCAGCGAA
AAGAAATAGAGTCGGCAGTCCCTTAG-TGGATTGTCG--TTTTCAATGGGGGATATTTAA
ACCCATCCAATATCGAGTAACAATTGGAGGACAAGTCTGGTGCCAGCACCCGCGGTAATT
CCAGCTCCAAAAGCGTATATTAATGCTGTTGCTGTTAAAGGGTTCGTAGTTGAATTGAGG
GCC--TTCGAGGCGCACTGG-TACGTCCCGTCCACTTCGGAT---TGGTGACCCAGGCCC
TTGCGGTCCGTGAACATACACATTATCAGAAACAAGAAACACGGGAGCGGTTCC-TTCCT
GATTTTCGCATGTCATGCATGCCAGGGGGCGTCCGTGA-TTTTTACTGTGACTAAAAAAG
TGTGACCAAAGCAGTCA-TCCGACTTGAATTAGAAAGCATGGGATAACAAAGGAGCAGCC
TAT-GGGCCACCG-TTTCGGCTTTTGTTGGTTTTAAACGTCTATTGGAGATTATGGGGCT
GTGCGACAAGCGGCT----GGGCG------------------------------------
---CGTGGTCTCTTTGT-----------------------------------AGGCCACC
GCCCGTCGCCTTTGCGGGAAATCAGCGTCGTGCCTGTGGGGGAGGGGGGTGTCATTTC-C
GCGCAAGTGGTTGTGGCATCTCTC----TCTTTCTGCGCGT-ACGTTCGCC---------
TTCTCGTAACTCTCGGCATCCAGGAATGAAGGAGGGTAGTTCGGGGGAGAACGTACTGGT
GCGTCAGAGGTGAAATTCTTAGACCGCACCAAGACGAACTACAGCGAAGGCATTCTTCAA
GGATACCTTCCTCAATCAAGAACCAAAGTGTGGGGATCGAAGATGATTAGAGACCATTGT
AGTCCACACTGCAAACGATGACACCCATGAATTGGGGAGTTTTTGGTCGAAGGTG-----
-GGGGCGAG----------------TTCATCTCGTT---CTTCTCATCTCGCCAATGTTT
A---TCAATTTACGTGCATATTCTATCTGGTCTTTCTCC---------GAAAG-GGGAGG
GCCTTTTTTAACGGGAATATCCTCAGCACGTTTTCTTAC--TTCTTCACGCGAAAGCTTT
GAGGTTACAGTCTCAGGGGGGAGTACGTTCGCAAGAGTGAAACTTAAAGAAATTGACGGA
ATGGCACCACAAGACGTGGAGCGTGCGGTTTAATTTGACTCAACACGGGGAACTTTACCA
GATCCGGACAGGGTGAGGATTGACAGATTGAGTGTTCTTTCTCGATCCCCTGAATGGTGG
TGCATGGCCGCTTTTGGTCGGTGGAGTGATTTGTTTGGTTGATTCCGTCAACGGACGAGA
TCCAAGCTGCCCAGTAGGATTCAGGATTGCC--TATAGGATAGCAATCCCTTCCGCGGGT
----TTTACCCAAGGGGGGGCGG--------------TATCCGGTT-------GAATCCT
TCTCTGCGGGATTCCTTG--TTTTGCACAAGGTGAGATTTTGGGCAACAGCAGGTCTGTG
ATGCTCCTCAATGTTCTGGGCGACACGCGCACTACAATGTCAGTGAGAACAAGA---AAA
ACGACTTT------CGTCGGACCTACTTGAT-CAAAAGAGTGGGAAAACCCCGGAATCAC
ATAGACCCACTTGGGACCGAGTATTGCAATTATTGGTCGCGCAACGAGGAATGTCTCGTA
GGCGCAGCTCATCAAACTGTGCCGATTACGTCCCTGCCATTTGTACACACCGCCCGTCGT
TGTTTCCGATGATGGTGCAATACAGGTGATCGGACAGTCGAGTGTTTCACTTGACCGAAA
GT
>AJ223568_Trypanosoma_musculi
TGATTCTGCCAGTAGTCATATGCTTGTTTCAAGGACTTAGCCATGCATGCCTCAGAATCA
CTGCA-TTGCAGGAATCTGCGCATGGCTCATTACATCAGACGTAATCTGCCGCAAAAATT
TTGCGGTTT-CCGCAACAGTGGATAACTTGGCGAAACGCCAAGCTAATACATGAACCAAC
CGGACGCTCTCTGTTCC-GGCTGCGGGGGGGCGACCCCCTGT--------GG-TCATGGG
ACGTCCAGCGAATGAATGAAATTAAAACCAACGCCTTCACC----GGCAGTAACACTCAG
AAGTGTTGATTCAATTCATTCCGTGCGAAAGCCGGATTCTTT-----CCGGC---GTCTT
TTGACGAACAACTGCCCTATCAGCCAGTGATGGCCGTGTAGTGGACTGCCATGGCGTTGA
CGGGAGCGGGGGATTAGGGTTCGATTCCGGAGAGGGAGCCTGAGAAATAGCTACCACTTC
TACGGAGGGCAGCAGGCGCGCAAATTGCCCAATGTCTAAAAAAAACGATGAGGCAGCGAA
AAGAAATAGAGCCGACAGTGCCTTTG--GCATTGTCG--TTTTCAATGGGGGATATTTAA
ACCCATCCAAAATCGAGTAACAATTGGAGGACAAGTCTGGTGCCAGCACCCGCGGTAATT
CCAGCTCCAAAAGCGTATATTAATGCTGTTGCTGTTAAAGGGTTCGTAGTTGAATTGTGG
GCC--TTTGAGGCGCAATGGTTTAGTCCCGTCCACCTCGGAT---TGGTGACCCATGCCC
TTGGGGTCCGTGAACAC--------TCAGAAACAAGAAACACGGGAGTGGTTCCTTTCCT
GATTTTCGCATGTCATGCATGCCAGGGGGCGCCCGTGATTTTTTACTGTGACTAAAAAAG
TGTGACCAAAGCAGTCATTTCGACTTGAATTAGAAAGCATGGGATAACAAAGGAGCAGCC
TAT-AGGCCACCG-TTTCGGCTTTTGTTGGTTTTAACAGTCTATTGGAGATTATGGGGCT
GTGCGACAAGCGCTC----GAGTG------------------------------------
---CTCTCCTTTTCGGT-----------------------------------GA-----C
ACTCGGCGCCTTTGTGGGAAATCCGCGGTTGCC---------------TCGGCAGGCT--
---------TCGG---------------CCTCGCAGAGAGT-GCTTCCGTC---------
TTCCCTCAACTCGCGGCATCCAGGAATGAAGGAGGGTAGTTCGGGGGAGAACGTACTGGT
GCGTCAGAGGTGAAATTCTTAGACCGCACCAAGACGAACTACAGCGAAGGCATTCTTCAA
GGATACCTTCCTCAATCAAGAACCAAAGTGTGGGGATCGAAGATGATTAGAGACCATTGT
AGTCCACACTGCAAACGATGACACCCATGAATTGGGGAGTTTTTGGTCGCAGGCG-----
-GGGTCGGG----------------TTCATCTCG-----CTCCTCGTCTCGCCAATGTAT
A---TCAATTTACGTGCATATTCTTTTTGGTCCTC-------------------GCAA-G
AGGTCCTTTTACGGGAATATCCTCAGCACGTTATCTGAC--TTCTTCACGCGAAAGCTTT
GAGGTTACAGTCTCAGGGGGGAGTACGTTCGCAAGAGTGAAACTTAAAGAAATTGACGGA
ATGGCACCACAAGACGTGGAGCGTGCGGTTTAATTTGACTCAACACGGGGAACTTTACCA
GATCCGGACAGGGTGAGGATTGACAGATTGAGTGTTCTTTCTCGATCCCCTGAATGGTGG
TGCATGGCCGCTTTTGGTCGGTGGAGTGATTTGTTTGGTTGATTCCGTCAACGGACGAGA
TCCAAGCTGCCCAGTAGGATTCAGAATTGCC--CATAGGATAGCAATCCCTTCTGCGGGT
----TTTACCCAATGGGGGGCGG--------------TATTCGTTT-------GTATCCT
TCTCTGCGGGATTCCTTG--TTTTGCGCAAGGTGAGATTTTGGGCAACAGCAGGTCTGTG
ATGCTCCTCAATGTTCTGGGCGACACGCGCACTACAATGTCAGTGAGAACAAGA---AAA
ACGACTTC------TGTCGGACCTACTTGAT-CAAAAGAGTGGGAAAACCCCGGAATCAC
ATAGACCCACTTGGGACCGAGTATTGCAATTATTGGTCGCGCAACGAGGAATGTCTCGTA
GGCGCAGCTCATCAAACTGTGCCGATTACGTCCCTGCCATTTGTACACACCGCCCGTCGT
TGTTTCCGATGATGGTGCAATACAGGTGATCGGACAGTCGGGTGTTTCATCTGACCGAAA
GT
>AJ223567_Trypanosoma_mega
TGATTCTGCCAGTAGTCATATGCTTGTTTCAAGGACTTAGCCATGCATGCCTCAGAATCA
CTGCACTTGCAGGAATCTGCGCATGGCTCATTACATCAGACGTAATCTGCCGCAAACATC
TTGCGGTTTACCGCAATATTGGATAACTTGGCGAAACGCCAAGCTAATACATGAACCGAA
GGGACGCTCTCTGTTCCGGGCGGTGGGGCGA------CTCAC--------CGCTTATGGG
ACGTCCAGCGAATGAATGAAAGTAAAACCAATGCCTTCACT----GGCAGTAACACCCAG
AAGTGTTGACTCAATTCATTCCGTGCGAAAGCCGGTT--------TACCGGC---GTCTT
TTGACGAACAACTGCCCTATCAGCCAGTGATGGCCGTGTAGTGGACTGCCATGGCGTTGA
CGGGAGCGGGGGATTAGGGTTCGATTCCGGAGAGGGAGCCTGAGAAATAGCTACCACTTC
TACGGAGGGCAGCAGGCGCGCAAATTGCCCAATGTCAAAAAAAAACGATGAGGCAGCGAA
AAGAAATAGAGTCGGCAGTCCCTTAG-TGGATTGTCG--TTTTCAATGGGGGATATTTAA
ACCCATCCAATATCGAGTAACAATTGGAGGACAAGTCTGGTGCCAGCACCCGCGGTAATT
CCAGCTCCAAAAGCGTATATTAATGCTGTTGCTGTTAAAGGGTTCGTAGTTGAATTGAGG
GCC--TCCGAGGCGCACTGG-TACGTCCCATCCACTTCGGAT---CGGTGACCCAGGCCC
TTGCGGTCCGTGAACATACAATTTTTCAGAAACAAGAAACACGGGAGCGGTTCCTTTCCT
GAGTCTCGCATGTCATGCATGCCAGGGGGCGTCCGTGATTTTTTACTGTGACTAAAAAAG
TGTGACCAAAGCAGTCA-TCCGACTTGAATTAGAAAGCATGGGATAACAAAGGAGCAGCC
TAT-GGGCCACCG-TTTCGGCTTTTGTTGGTTTTAAAAGTCCATTGGAGATTATGGGGCT
GTGCGACAAGCGGTCTTGGGCGCG------------------------------------
---TGTGTCCTCTTCGT-----------------------------------AGGCCACC
GCCCGTCGCCTTTGCGGGAAACCAGCACGCGGCGCGCGCTGGCGCGGGGTGGCAGCACAC
ACATCCGTGTGTGTTGTACTCTCCCGTGTCTGTCTGCGTGT-CCACGCGCC---------
TTCCCGTAACTCACGGCATCCAGGAATGAAGGAGGGTAGTTCGGGGGAGAACGTACTGGT
GCGTCAGAGGTGAAATTCTTAGACCGCACCAAGACGAACTACAGCGAAGGCATTCTTCAA
GGATACCTTCCTCAATCAAGAACCAAAGTGTGGGGATCGAAGATGATTAGAGACCATTGT
AGTCCACACTGCAAACGATGACACCCATGAATTGGGGAGTTTTTGGTCGAAGACG-----
-GGGGCGAG----------------TTTACCTCGTTC--CTTCTCGTCTCGCCAATGTTT
A---TCAATTTACGTGCATATTCTATACGGTCTCCCCTTCCCTTAATGGGGGA-GGGGGG
CCTTTTATTTACGGGAATATCCTCAGCACGTTTTCTTAC--TTCTTCACGCGAAAGCTTT
GAGGTTACAGTCTCAGGGGGGAGTACGTTCGCAAGAGTGAAACTTAAAGAAATTGACGGA
ATGGCACCACAAGACGTGGAGCGTGCGGTTTAATTTGACTCAACACGGGGAACTTTACCA
GATCCGGACAGGGTGAGGATTGACAGATTGAGTGTTCTTTCTCGATCCCCTGAATGGTGG
TGCATGGCCGCTTTTGGTCGGTGGAGTGATTTGTTTGGTTGATTCCGTCAACGGACGAGA
TCCAAGCTGCCCAGTAGGATTCAGGATTGCC--CATAGGATAGCAATCCCTTCCGCGGGT
----TTTACCCAAGGGGGGGCGG--------------TATCCGGTT-------GAATCCT
TCTCTGCGGGATTCCTTG--TTTTGCACAAGGTGAGATTTTGGGCAACAGCAGGTCTGTG
ATGCTCCTCAATGTTCTGGGCGACACGCGCACTACAATGTCAGTGAGAACAAGA---AAA
ACGACTTT------TGTCGGACCTACTTGAT-CAAAAGAGTGGGAAAACCCCGGAATCAC
ATAGACCCACTTGGGACCGAGTATTGCAATTATTGGTCGCGCAACGAGGAATGTCTCGTA
GGCGCAGCTCATCAAACTGTGCCGATTACGTCCCTGCCATTTGTACACACCGCCCGTCGT
TGTTTCCGATGATGGTGCAATACAGGTGATCGGACAGTCGAGTGTTTCACTTGACCGAAA
GT
>AJ223565_Trypanosoma_grayi
TGATTCTGCCAGTAGTCATATGCTTGTTTCAAGGACTTAGCCATGCATGCCTCAGAATCA
CTGCA-TTGCAGGAATCTGCGCATGGCTCATTACATCAGACGTAATCTGCCGCAAAAATA
TTGCGGTTT-CCGCAAAATTGGATAACTTGGCGAAACGCCAAGCTAATACATGAACCAAA
GGGACGCTCTCTGTTCC-GGAGGCGGGGCAA------CTCGC--------TT-CCATGGG
ACGTCCAGCGAATGAATGAAAGTAAAACCAATGCCTTCACC----GGCAGTAACACCCAG
AAGTGTTGACTCAATTCATTCCGTGCGAAAGCTGGGTTTTTT---ACCCGGC---GTCTT
TTGACGAACAACTGCCCTATCAGCCAGTGATGGCCGTGTAGTGGACTGCCATGGCGTTGA
CGGGAGCGGGGGATTAGGGTTCGATTCCGGAGAGGGAGCCTGAGAAATAGCTACCACTTC
TACGGAGGGCAGCAGGCGCGCAAATTGCCCAATGTC-AAAAAAAACGATGAGGCAGCGAA
AAGAAATAGAGCCGACAGTGCCTTTG--GCATTGTCG--TTTTCAATGGGGGATATTTAA
ACCCATCCAAAATCGAGTAACAATTGGAGGACAAGTCTGGTGCCAGCACCCGCGGTAATT
CCAGCTCCAAAAGCGTATATTAATGCTGTTGCTGTTAAAGGGTTCGTAGTTGAATTGTGG
GCC--TTTGAGGCGCAATGGTTTTGTCCCGTCCACTTCGGAT---TGGTGACCCATGCCC
TTGAGGTCCGTGAACAC--------TCAGAAACAAGAAACACGGGAGTGGTTCC-TTCCT
GATTCTCGCATGTCATGCATGCCAGGGGGCGCCCGTGA-TTTTTACTGTGACTAAAAAAG
TGTGACCAAAGCAGTCA-TTCGACTTGAATTAGAAAGCATGGGATAACAAAGGAGCAGCC
TAT-GGGCCACCG-TTTCGGCTTTTGTTGGTTTTAAAAGTCCATTGGAGATTATGGGGCT
GTGCGACAAGCGGCT----GGGTG------------------------------------
---TTTCCCAT-----------------------------------------TCGGGAGC
ACCCGTCGCCTTTGGTGGAAATCCGTGTCGGTATCGCGGGC-------------------
----------------------------TTCGGCTCGTCGA-TTCGGCGCC---------
TTCCATCGACTCGCGGCATCCAGGAATGAAGGAGGGTAGTTCGGGGGAGAACGTACTGGT
GCGTCAGAGGTGAAATTCTTAGACCGCACCAAGACGAACTACAGCGAAGGCATTCTTCAA
GGATACCTTCCTCAATCAAGAACCAAAGTGTGGGGATCGAAGATGATTAGAGACCATTGT
AGTCCACACTGCAAACGATGACACCCATGAATTGGGGAGTTTTTGGTCGCAGGCG-----
-AGGTCGGG----------------TTCATCTCG-----CTCCTCGCCTCGCCAATGGAT
A---TCAATTTACGTGCATATTCTTTTCGGTCCTC-------------------GCAA-G
GGGGCCTTTAACGGGAATATCCTCAGCACGTTATCTGAT--TTCTTCACGCGAAAGCTTT
GAGGTTACAGTCTCAGGGGGGAGTACGTTCGCAAGAGTGAAACTTAAAGAAATTGACGGA
ATGGCACCACAAGACGTGGAGCGTGCGGTTTAATTTGACTCAACACGGGGAACTTTACCA
GATCCGGACAGGGTGAGGATTGACAGATTGAGTGTTCTTTCTCGATCCCCTGAATGGTGG
TGCATGGCCGCTTTTGGTCGGTGGAGTGATTTGTTTGGTTGATTCCGTCAACGGACGAGA
TCCAAGCTGCCCAGTAGGATTCAGAATTGCC--CATAGGATAGCAATCCCTTCCGCGGGT
----TTTACCCAAGGGGGGGCGG--------------TATTCGTTT-------GTATCCT
TCTCTGCGGGATTCCTTG--TTTCGCGCAAGGTGAGATTTTGGGCAACAGCAGGTCTGTG
ATGCTCCTCAATGTTCTGGGCGACACGCGCACTACAATGTCAGTGAGAACAAGA---AAA
ACGACTTT------TGTCGGACCTACTTGAT-CAAAAGAGTGGGGAAACCCCGGAATCAC
ATAGACCCACTTGGGACCGAGTATTGCAATTATTGGTCGCGCAACGAGGAATGTCTCGTA
GGCGCAGCTCATCAAACTGTGCCGATTACGTCCCTGCCATTTGTACACACCGCCCGTCGT
TGTTTCCGATGATGGTGCAATACAGGTGATCGGACAGTCGAATGTGTCATTCGACCGAAA
GT
>AJ223562_Trypanosoma_bennetti
TGATTCTGCCAGTAGTCATATGCTTGTTTCAAGGACTTAGCCATGCATGCCTCAGAATCA
CTGCA-TTGCAGGAATCTGCGCATGGCTCATTACATCAGACGTAATCTGCCGCAAAAATG
TTGCGGTCT-CCGCAAAATTGGATAACTTGGCGAAACGCCAAGCTAATACATGAATTAA-
GGGACGCGTTCTGTTCC-GGCGGCGGGGCAA------CTCGC--------CG-CCTTGGC
GCGTCCGGCGAATGAATGAAAGTAAAACCAACGCCTTCACC----GGCAGTAACACTTAG
AAGTGCTGACTCAATTCATTCCGTGCGAAAGCTGGGTTTTTT---ACCTGGC---GTCTT
TTGACGAACAACTGCCCTATCAGCCAGCGATGGCCGTGTAGTGGACTGCCATGGCGTTGA
CGGGAGCGGGGGATTAGGGTTCGATTCCGGAGAGGGAGCCTGAGAAATAGCTACCACTTC
TACGGAGGGCAGCAGGCGCGCAAATTGCCCAATGTCAAAAAAAAACGATGAGGCAGCGAA
AAGAAATAGAGCCGAGAGCGCCTTTG--GCGTTGTCG--TTTTCAATGGGGGATATTTAA
ACCCATCCAAAATCGAGTAACAATTGGAGGACAAGTCTGGTGCCAGCACCCGCGGTAATT
CCAGCTCCAAAAGCGTATATTAATGCTGTTGCTGTTAAAGGGTTCGTAGTTGAACTGTGG
GCC--TTTGAGGCGCATTGGTTTTGTCCCGTCCACTTCGGAT---CGGTGACCCATGCCC
TTGAGGTCCGTGAACAC--------ACAGAACCAAGAAACACGGGAGTGGTACC-TTCCT
GATTCTCGCATGTCATGCATGCCAGGGGGCGCCCGTGA-TTTTTACTGTGACTAAAAAAG
TGTGACCAAAGCAGTCA-TGCGACTTGAATTAGAAAGCATGGGATAACAAAGGAGCAGCC
TAT-GGGCCACCG-TTTCGGCTTTTGTTGGTTTTAAAAGTCCATTGGAGATTATGGGGCT
GCGCGACAAGCGGCT----GGGTG------------------------------------
---TCTTCTTC-----------------------------------------AAGGAGGC
AACCGTCGCCTTTGTGGGAAATCCGTGTCCATTCCGGGGGC-------------------
----------------------------TTCGGCATCTCGTGTTTGGCGCC---------
TTCCCTCAACTCGTGGCTTCCAGGAATGAAGGAGGGTAGTTCGGGGGAGAACGTACTGGT
GCGTCAGAGGTGAAATTCTTAGACCGCACCAAGACGAACTACAGCGAAGGCATTCTTCAA
GGATACCTTCCTCAATCAAGAACCAGAGTGTGGGGATCGAAGATGATTAGAGACCATTGT
AGTCCACACTGCAAACGATGACACCCATGAATTGGGGAGTTTTTGGTCGTAGGCG-----
-GAGTCGGG----------------TTCGTCCCG-----CACTTCGCCTCACCAATGGAT
A---TCAATTTACGTGCATATTCTATTCGTCCCTC-------------------GCAAGG
GGGGCCTATAACGGGAATATCCTCAGCACGTTATCTGAC--TTCTTCACGCGAAAGCTTT
GAGGTTACAGTCTCAGGGGGGAGTACGTTCGCAAGGGTGAAACTTAAAGAAATTGACGGA
ATGGCACCACAAGACGTGGAGCGTGCGGTTTAATTTGACTCAACACGGGGAACTTTACCA
GATCCGGACAGGGTGAGGATTGACAGATTGAGTGTTCTTTCTCGATCCCCTGAATGGTGG
TGCATGGCCGCTTTTGGTCGGTGGAGTGATTTGTTTGGTTGATTCCGTCAACGGACGAGA
TCCAAGCTGCCCAGTAGGATTCAGGATTGTC--CATAGGATAGCAATCCCTTCCGCGGGT
----TTTACCCAAGGGGGGGCGG--------------TATCCAGTT-------GAATCCT
TCTCTGCGGGATTCCTTG--TTTCGCGCAAGGTGAGATTTTGGGCAACAGCAGGTCTGTG
ATGCTCCTCAATGTTCTGGGCGACACGCGCACTACAATGTCAGTGAGAACAAGA---AAA
ACGACTTT------TGTCGGACCTACTCGAT-CAAAAGAGTGGGGAAACCCCGGAATCAC
GTAGACCCACTTGGGACCGAGTATTGCAATTATTGGTCGCGCAACGAGGAATGTCTCGTA
GGCGCAGCTCATCAAACTGTGCCGATTACGTCCCTGCCATTTGTACACACCGCCCGTCGT
TGTTTCCGATGATGGTGGAATACAGGTGATCGGACAGTCG-ACGTCCCGCTTGACTGAAA
GT
>AJ223569_Trypanosoma_simiae
TGATTCTGCCAGTAGTCATATGCTTGTTTCAAGGACTTAGCCATGCATGCCTCAGAATCA
CTGCA-TTGCAGGAATCTGCGCATGGCTCATTACATCAGACGTAATCTGCCGCCAAAATG
TTGCGGTCT-CCGCATTATTGGATAACTTGGCGAAACGCCAAGCTAATACATGAACCAAA
TGGACGTTCCCTGCTCC-GGCGGCGGGGCGA------CTCGC--------CG-CTACGGG
ACGTCCGGCGAATGAATGGCATTAAAACCAACGCCCTCGCG----GGCAGTAACACTCAG
ACGTGTTGACTCAATTCATTCCGTGCGAAAGCCGGGTC-------AGCCGGC---GTGTG
TTGACGAACAACTGCCCTATCAGCTAGTGATGGCCGTGTAGTGGACTGCCATGGCGTTGA
CGGGAGCGGGGGATTAGGGTTCGATTCCGGAGAGGGAGCCTGAGAAATAGCTACCACTTC
TACGGAGGGCAGCAGGCGCGCAAATTGCCCAATGTCG-AGAAAAACGATGAGGCAGCGAA
AAGAAATAGAGCCGACCTTGCCATTG--GCATGGTCG--TTTTCAATGGGGGATATTTAA
ACCCATCCAATATCGAGTAACAATTGGAGGACAAGTCTGGTGCCAGCACCCGCGGTAATT
CCAGCTCCAAAAGCGTATATTAATGCTGTTGCTGTTAAAGGGTTCGTAGTTGAACTGTGG
GCG---CGAGTAGGCGCGTGTCTGTCGCTGCCCTCGATTGGG---CTGTGGCGCACGCCC
TCTGCGTCCGTGAACACA--------CCGATACAAGAAGCACGGGAATGGTCCCCCA---
---GAACGCATGTCACGCATGC--GGGGGCGTCCGTGA-TCTTTACTGTGACTAAAAAAG
AGCGACCAAAGCAGTC--CACGACTTGAATTACAAAGCATGGGATAACAAAGCATCAGCC
CCA-GGGCCACCG-TTTCGGCTTTTGTTGGTTTTAGAAGCCCAGGGGAGATTATGGCGCC
GCGTGCCGCGCACAC---------------------------------------------
------------------------------------------------------------
------------------------------------------------------------
---------------------------------------TT-CCGTGTGCGTTTCGGCGT
TCGCGTCGACGCGCTG-CGCCGGGAATGAATGAGGGTAG-TCGGGGGAGAACGTACTGGT
GCGTCAGAGGTGAAATTCTTAGACCGCACCAAGACGAACTACAGCGAAGGCATTCTTCAA
GGATACCTTCCTCAATCAAGAACCAAAGTGTGGGTATCGAAGATGATTAGAGACCATTGT
AGTCCACACTGCAAACCATGACACCCATGAATTGGGGACCATTTGGCCCGTGGGG-----
TGCTGCG------------------CTTGCGTAG-------CCCTCCCACGGCCAATTCC
A---CAAACTTACGTGCCTATTCTGCCGTGGGTCGCCTCGCGC-----------------
-GGCCCGCATACGGGAATATCCTCAGCACGTTGT-TTAC--TCATTCACGCGAAAGCTTT
GAGGTTACAGTCTCAGGGGGGAGTACGTTCGCAAGAGTGAAACTTAAAGAAATTGACGGA
ATGGCACCACAAGACGTGGAGCGTGCGGTTTAATTTGACTCAACACGGGGAACTTTACCA
GATCCGGACAGGGTGAGGATTGACAGATGGAGTGTTCTTTCTCGATCCCCTGAATGGTGG
TGCATGGCCGCTTTTGGTCGGTGGAGTGATTTGTTTGGTTGATTCCGTCAACGGACGAGA
TCCAAGCTGCCCAGTAGGGCCCGTGATTGTC--CACAGGACAGCATTCCGTCGGTGGCGT
-TCGCGCGCCGTCGGCGG-------------------AGCCTTATCACAAGAAGGGCCCT
TCTCTGCGGGATTCCTTG--CCACGCGCAAGGTGAGATTTTGGGCAACAGCAGGTCTGTG
ATGCTCCTCAATGTTCTGGGCGACACGCGCACTACAATGTCAGTGAGAACAAGA---CAC
GCGGCATC------TGCCGCTCCCGCTTGAT-CAAAAGAGCGGGGAAACAACGGAATCAC
GTAGACCCACTTGGGACCGAGTATTGCAATTATTGGTCGCGCAACGAGGAATGTCTCGTA
GGCGCAGCTCATCAAACTGTGCCGATTACGTCCCTGCCATTTGTACACACCGCCCGTCGT
TGTTTCCGATGATGGTGCAATACAGGTGATCGGACCGTCGCGTGCTTCACGCGACCGAAA
GT
>AJ223563_Trypanosoma_congolense
TGATTCTGCCAGTAGTCATATGCTTGTTTCAAGGACTTAGCCATGCATGCCTCAGAATCA
CTGCA-TTGCAGGAATCTGCGCATGGCTCATTACATCAGACGTAATCTGCCGCCAAAATC
TTGCGGTCT-CCGCATTATTGGATAACTTGGCGAAACGCCAAGCTAATACATGAACCAAA
GGGACGCTCCCTGCTAC-GGCCGCGGGGTGA------CTCGC--------GG-TCACGGG
ACGTCCTGCGAATGAATGAAATTAAGACCAACGCCCCCACCCGGGGGCAGTAACACCCAG
ACGTGTTGACTCAATTCATTCCGTGCGAAAGCCGGCCCTTCTTGGTGCCGGC---GTGTG
CTGACGAACAACTGCCCTATCAGCCAGTGATGGCCGTGTAGTGGACTGCCATGGCGTTGA
CGGGAGCGGGGGATTAGGGTTCGATTCCGGAGAGGGAGCCTGAGAAATAGCTACCACTTC
TACGGAGGGCAGCAGGCGCGCAAATTGCCCAATGTCGAAAAAAAACGATGAGGCAGCGAA
AAGAAATAGAGCCGACCGTGCCTTTTGTGCACGGTCG--TTTTCAATGGGGGATATTTAA
ACCCATCCAACATCGAGTAACCATTGGAGGACAAGTCTGGTGCCAGCACCCGCGGTAATT
CCAGCTCCAAAAGCGTATATTAATGCTGTTGCTGTTAAAGGGTTCGTAGTTGAACTGTGG
GCGTTGTG--CAGGTGCCGTGTCCGTCCCACCCGACTCGGGG---TGGTGACCCACGCCC
TCGGCGCCCGTGAACACA--------CAGAAACGAGAAACACGGGAGCGGTCCCCCACTC
TTTTCACGCATGTCATGCATGC--GGGGGCGTCCGTGA-TTTTTACTGTGACTAAAAAAG
TGCGACCAAAGCAGTCC-GCCGACTTGAATTACAAAGCATGGGATAACAAAGCACCAGCC
CTA-GGGCCACCG-TTTCGGCTTTTGTTGGTTTTAGAAGTCCTTGGGAGATTATGGCCTC
GCGTGCCCGCGCTGT----GCGCC------------------------------------
---GCCCCCCTCCTTCC-----------------------ACGGAGGTGTGTGGCGGGTC
GCCCAGTGCCCTCGTCGTGTGTGTG-----------------------------------
----------------------------CTTTCCTCCCTTT-TTGGGTGTGTTGGTTTCA
CCCCGTCGACGCGCGG-TGCCAGGAATGAAGGAGGGTAGTTCGGGGGAGAACGTACTGGT
GCGTCAGAGGTGAAATTCTTAGACCGCACCAAGACGAACTACAGCGAAGGCATTCTTCAA
GGATACCTTCCTCAATCAAGAACCAAAGTGTGGGGATCAAAGATGATTAGAGACCATTGT
AGTCCACACTGCAAACCATGACACCCATGAATTGGGGACCACCTGGCTTGCCCGG-----
CACGGCG------------------CTTGCGCCGA----TTTGTCTGTGCAGTCACAACA
A---ACAACTTACGTGTCTATTCTGCTGCCGCGCGTTCGCCCCTTATTTTTTAAGGGGTT
GTGCGGTTAAACGGGAATATCCTCAGCACGTTGT-TTACATTTTTTCACGCGAAAGCTTT
GAGGTTACAGTCTCAGGGGGGAGTACGTTCGCAAGAGTGAAACTTAAAGAAATTGACGGA
ATGGCACCACAAGACGTGGAGCGTGCGGTTTAATTTGACTCAACACGGGGAACTTTACCA
GATCCGGACAGGGTGAGGATTGACAGATTGAGTGTTCTTTCTCGATCCCCTGAATGGTGG
TGCATGGCCGCTTTTGGTCGGTGGAGTGATTTGTTTGGTTGATTCCGTCAACGGACGAGA
TCCAAGCTGCCCAGTAGGGCCCGTGATTGTCCACACAGGACAGCCTACCGTCGTGGGCAC
GGTGTGCTCCTTCCGGGGCATCTCTGTGCTCCATGGCGGCGCTATCACACG--GGGTCCT
TCTCTGCGGGATTCCTTG--CCCCGCGCAAGGTGAGATTTTGGGCAACAGCAGGTCTGTG
ATGCTCCTCAATGTTCTGGGCGACACGCGCACTACAATGTCAGTGAGAACAAGAGTTACC
GCGGCGTT------TGCCGTTCCTGCTTGAT-CAAAAGAGCGGGGAAACCACGGAATCAC
GTAGACCCACTTGGGACCGAGTATTGCAATTATTGGTCGCGCAACGAGGAATGTCTCGTA
GGCGCAGCTCATCAAACTGTGCCGATTACGTCCCTGCCATTTGTACACACCGCCCGTCGT
TGTTTCCGATGATGGTGCAATACAGGTGATCGGACCGTCGCGTGTCTCACGTGACCGAAA
GT
>AJ223564_Trypanosoma_equiperdum
TGATTCTGCCAGTAGTCATATGCTTGTTTCAAGGACTTAGCCATGCATGCCTCAGAATCA
CTGCA-TTGCAGGAATCTGCGCATGGCTCATTACATCAGACGTAATCTGCCGCCAAAATT
TTGCGGTCT-CCGCATTACTGGATAACTTGGCGAAACGCCAAGCTAATACATGAACCAAT
CGGACGCTCTCTTTTTC-TATGTCGCGGCTT-GTGTTTACGCACTTGTCGTGGCGATGGG
ACGTCCAGCGAATGAATGAAATTAGAACCAACGCCTCCACCCGGGGGCAGTAACACTCAG
ACGTGTTGACTCAATTCATTCCGTGCGAAAGCCGAGCCTTGTT--GCTCGGC---GTCTA
CTGACGAACAACTGCCCTATCAGCCAGTGATGGCCGTGTAGTGGACTGCCATGGCGTTGA
CGGGAGCGGGGGATTAGGGTTCGATTCCGGAGAGGGAGCCTGAGAAATAGCTACCACTTC
TACGGAGGGCAGCAGGCGCGCAAATTGCCCAATGTCGAAAAAATACGATGAGGCAGCGAA
AAGAAATAGAGCCGACCGTGCCCTAG-TGCATGGTTG--TTTTCAATGGGGGATACTCAA
ACCCATCCAATATCGAGTAACAATTGGAGGACAAGTCTGGTGCCAGCACCCGCGGTAATT
CCAGCTCCAAAAGCGTATATTAATGCTGTTGCTGTTAAAGGGTTCGTAGTTGAACTGTGG
GCCACGTAGTTTTGTGCCGTGCCAGTCCCGTCCACCTCGGACGTGTTTTGACCCACGCCC
TCGTGGCCCGTGAACACAC------TCAGATACAAGAAACACGGGAGCGGTTCCTCCTCA
CTTTCACGCATGTCATGCATGCGAGGGGGCGTCCGTGA-ATTTTACTGTGACCAAAAAAG
TGCGACCAAAGCAGTCT-GCCGACTTGAATTACAAAGCATGGGATAACGAAGCATCAGCC
CTG-GGGCCACCG-TTTCGGCTTTTGTTGGTTTTAGAAGTCCTTGGGAGATTATGGGGCC
GCGTGCCTTGGGTCG----GTGTT------------------------------------
----------------------------------------------------------TC
GTGTCTCATTTTTGTGGCGCGCACA-----------------------------------
-------------------------------TTCGGCTCTT-CGTGATGTTTTTTTACAT
TCATTGCGACGCGCGGCTTCCAGGAATGAAGGAGGGTAGTTCGGGGGAGAACGTACTGGT
GCGTCAGAGGTGAAATTCTTAGACCGCACCAAGACGAACTACAGCGAAGGCATTCTTCAA
GGATACCTTCCTCAATCAAGAACCAAAGTGTGGGGATCAAAGATGATTAGAGACCATTGT
AGTCCACACTGCAAACCATGACACCCATGAATTGGGGAACATCATTGGGTGCCCG-----
TGTGGCGGCCT--------------TTTGTGCCG-----ACCCTCGGCCCCAATTTATTT
A---TCAATTTACGTGCCTATTCTATCACCCCCGGTTCCCTCTTTTGAGGTTCTTCCG--
-GGGTTTTTTACGGGAATATCCTCAGCACGTT-TCTTAC--TTCTTCACGCGAAAGCTTG
GAGGTTACAGTCTCAGGGGGGAGTACGTTCGCAAGAGTGAAACTTAAAGAAATTGACGGA
ATGGCACCACAAGACGTGGAGCGTGCGGTTTAATTTGACTCAACACGGGGAACTTTACCA
GATCCGGACAGGGTGAGGATTGACAGATGGAGTGTTCTTTCTCGATCCCCTGAATGGTGG
TGCATGGCCGCTTTTGGTCGGTGGAGTGATTTGTTTGGTTGATTCCGTCAACGGACGAGA
TCCAAGCTGCCCAGTAGGTGCCGGGATTGTCCACACAGGACAGCAGTCCCTCCGGCGGGG
ATTTTTTCCCCAACGGTGGTCGT--------------CATCCTTCTTTTTACAGGCCCCT
TCTCTGCGGGATTCCTTGCTTTTCGCGCAAGGTGAGATTTTGGGCAACAGCAGGTCTGTG
ATGCTCCTCAATGTTCTGGGCGACACGCGCACTACAATGTCAGTGAGAACAAGAGTCCGA
GCGGCACTTCACAATGTCGCTCCCGCTTGAT-CAAAAGAGCGGGGAAACCACGGAATCAC
GTAGACCCACTTGGGACCGAGTATTGCAATTATTGGTCGCGCAACGAGGAATGTCTCGTA
GGCGCAGCTCATCAAACTGTGCCGATTACGTCCCTGCCATTTGTACACACCGCCCGTCGT
TGTTTCCGATGATGGTGCAATACAGGTGATCGGACCGTCGCTCGTCTCGGGCGACCGAAA
GT
>M31432_Trypanosoma_cruzi
TGATTCTGCCAGTAGTCATATGCTTGTTTCAAGGACTTAGCCATGCATGCCTCAGAATCA
CTGCA-TTGCAGGAATCTGCGCATGGCTCATTACATCAGACGTAATCTGCCGCAAAAATC
TTGCGGTCT-CCG-AAAATTGGATAACTTGGCGAAAGCCCAAGCTAATACATGAACCAAC
CGGATGTTCTCTGTTCC-GGCGGCAGGGCAA------CCTGC--------TG-CCATGGG
ACGTCCAGCGAATGAATGAAAGTAAAACCAATGCCTTCACC---GGGCAGTAACACTCAG
AAGTGTTGATTCAATTCATTCCGTGCGAAAGCCGGGTTTTTT---ATCCGGCTAGGTCTT
TTGACGAACAACTGCCCTATCAGCCAGCGATGGCCGTGTAGTGGACTGCCATGGCGTTGA
CGGGAGCGGGGGATTAGGGTTCGATTCCGGAGAGGGAGCCTGAGAAATAGCTACCACTTC
TACGGAGGGCAGCAGGCGCGCAAATTGCCCAATGTCAAAAAAAAAAGATGAGGCAGCGAA
AAGAAATAGAGCCGACAGTGCTTTT---GCATTGTCG--TTTTCAATGGGGGATA-TTAA
ACCCATCCAAAATCGAGTAACAATTGGAGGACAAGTCTGGTGCCAGCACCCGCGGTAATT
CCAGCTCCAAAAGCGTATATTAATGCTGTTGCTGTTAAAGGGTTCGTAGTTGAATTGAGG
GCC--TCTAAGGCGCAATGGTTTAGTCCCATCCACTTCGGAT---TGGTGACCCATGCCC
TTGTGGTCCGTGAACAGACATAT--TCAGAAACAAAAAACACGGGAGTGGTACCTTTTCT
GATTATCGCATGTCATGCATGCCAGAGGGCGCCCGTGATTTTTTACTGTGACTAAAAAAG
TGTGACCAAAGCAGTCA-TTCGACTTGAATTAGAAAGCATGGGATAACAAAGGAGCAGCC
TCTGGGGCCACCG-TTTCGGCTTTTGTTGGTTTTAAAAGTCCATTGGAGATTATGGGGCA
GTGTGACAAGCGGCT----GGGTGGTTATTCCACACACACACGCACACTCCTTTTTTGGA
TGTTGTGTCTTCTGTGT-----------------------------------GTGTGCGA
ACTCGTCGCCTTTGTGGGAAATCCAGGTGTGGCACTTGTTTGGTGTTGTTGGCAGACT--
---------TCGGTCTTGCCTTCCAATGTTTCACATG-----TGTCATGCC---------
TTCCCTCAACTCACGGCATCCAGGAATGAAGGAGGGTAGTTCGGGGGAGAACGTACTGGT
GCGTCAGAGGTGAAATTCTTAGACCGCACCAAGACGAACTACAGCGAAGGCATTCTTCAA
GGATACCTTCCTCAATCAAGAACCAAAGTGTGGGGATCGAAGATGATTAGAGACCATTGT
AGTCCACACTGCAAACGATGACACCCATGAATTGGGGAGTTTTTGGTCGTAGGCG-----
-TGGTCGGGCTTGATTATATTATTTTTCATCCCG-----TTCCTCGTCTCGCCAATGAAT
ATATTAAATTTACGTGCATATTCTTTTTGGTCTTCGTTTTTTTT----------ACGGCG
AGGACCTTTAACGGGAATATCCTCAGCACGTTATCTGAC--TTCTTCACGCGAAAGCTTT
GAGGTTACAGTCTCAGGGGGGAGTACGTTCGCAAGAGTGAAACTTAAAGAAATTGACGGA
ATGGCACCACAAGACGTGGAGCGTGCGGTTTAATTTGACTCAACACGGGGAACTTTACCA
GATCCGGACAGGGTGAGGATTGACAGATTGAGTGTTCTTTCTCGATCCCCTGAATGGTGG
TGCATGGCCGCTTTTGGTCGGTGGAGTGATTTGTTTGGTTGATTCCGTCAACGGACGAGA
TCCAAGCTGCCCAGTAGGATTCAGAATTGCC--CATAGGATAGCAATCCCTTCCGCGGGT
----TTTACCCAAGGGGGGGCGG--------------TATTCGCTT-------GTATCCT
TCTCTGCGGGATTCCTTG--TTTTGCGCAAGGTGAGATTTTGGGCAACAGCAGGTCTGTG
ATGCTCCTCAATGTTCTGGGCGACACGCGCACTACAATGTCAGTGAGAACAAG----AAA
ACGACTCT------TGTC-GACCTACTTGAT-CAAAAGAGTGGGAAAACCCCGGAATCAC
GTAGACCCACTTGGGACCGAGTATTGCAATTATTGGTCGCGCAACGAGGAATGTCTCGTA
GGCGCAGCTCATCAAACTGTGCCGATTACGTCCCTGCCATTTGTACACACCGCCCGTCGT
TGTTTCCGATGATGGTGCAATACAGGTGATCGGACAGTCGAGTGCTTCACTTGACCGAAA
GT
>AJ223566_Trypanosoma_lewisi 
TGATTCTGCCAGTAGTCATATGCTTGTTTCAAGGACTTAGCCATGCATGCCTCAGAATCA
CTGCA-TTGCAGGAATCTGCGCATGGCTCATTACATCAGACGTAATCTGCCGCAAAAATT
TTGCGGTTT-CCGCAACAGTGGATAACTTGGCGAAACGCCAAGCTAATACATGAACCAAC
CGGACGCTCTCTGTTCCGGCTGCGGGGGGGC-GACCCC---------CTGTGGTCATGGG
ACGTCCAGCGAATGAATGAAATTAAAACCAACGCCTTCACC----GGCAGTAACACTCAG
AAGTGTTGATTCAATTCATTCCGTGCGAAAGCCGGATTCT-----TTCCGGC---GTCTT
TTGACGAACAACTGCCCTATCAGCCAGTGATGGCCGTGTAGTGGACTGCCATGGCGTTGA
CGGGAGCGGGGGATTAGGGTTCGATTCCGGAGAGGGAGCCTGAGAAATAGCTACCACTTC
TACGGAGGGCAGCAGGCGCGCAAATTGCCCAATGTCTAAAAAAAACGATGAGGCAGCGAA
AAGAAATAGAGCCGACAGTGCCTTT--GGCATTGTCG--TTTTCAATGGGGGATATTTAA
ACCCATCCAAAATCGAGTAACAATTGGAGGACAAGTCTGGTGCCAGCACCCGCGGTAATT
CCAGCTCCAAAAGCGTATATTAATGCTGTTGCTGTTAAAGGGTTCGTAGTTGAATTGTGG
GCC--TTTGAGGCGCAATGGTTTAGTCCCGTCCACCTCGGAT---TGGTGACCCATGCCC
TTGGGGTCCGTGAACACTC--------AGAAACAAGAAACACGGGAGTGGTTCCTTTCCT
GATTTTCGCATGTCATGCATGCCAGGGGGCGCCCGTGATTTTTTACTGTGACTAAAAAAG
TGTGACCAAAGCAGTCATTTCGACTTGAATTAGAAAGCATGGGATAACAAAGGAGCAGCC
TAT-AGGCCACCG-TTTCGGCTTTTGTTGGTTTTAACAGTCTATTGGAGATTATGGGGCT
GTGCGACAAGCGCTCGAGTGCTCTCCTTTTCGGTGACACTCGGCGCCTTTGTGGGAAATC
CGCGGTTGCCTCGGCAGGCTTCGGCCTCGC------------------------------
------------------------------------------------------------
-----------------------------------AGAGA---------GTGCTTCCGTC
TTCCCTCAACTCGCGGCATCCAGGAATGAAGGAGGGTAGTTCGGGGGAGAACGTACTGGT
GCGTCAGAGGTGAAATTCTTAGACCGCACCAAGACGAACTACAGCGAAGGCATTCTTCAA
GGATACCTTCCTCAATCAAGAACCAAAGTGTGGGGATCGAAGATGATTAGAGACCATTGT
AGTCCACACTGCAAACGATGACACCCATGAATTGGGGAGTTTTTGGTCGTAGGCG-----
-GGGTCGGG----------------TTCATCTCGC-----TCCTCGTCTCGCCAATGTAT
AT---CAATTTACGTGCATATTCTTTTTGG--------------------TCCTCGCAAG
AGGTCCTTTTACGGGAATATCCTCAGCACGTTATCTGAC--TTCTTCACGCGAAAGCTTT
GAGGTTACAGTCTCAGGGGGGAGTACGTTCGCAAGAGTGAAACTTAAAGAAATTGACGGA
ATGGCACCACAAGACGTGGAGCGTGCGGTTTAATTTGACTCAACACGGGGAACTTTACCA
GATCCGGACAGGGTGAGGATTGACAGATTGAGTGTTCTTTCTCGATCCCCTGAATGGTGG
TGCATGGCCGCTTTTGGTCGGTGGAGTGATTTGTTTGGTTGATTCCGTCAACGGACGAGA
TCCAAGCTGCCCAGTAGGATTCAGAATTGCC--CATAGGATAGCAATCCCTTCTGCGGGT
----TTTACCCAATGGGGGGCGG--------------TATTCGTTT-------GTATCCT
TCTCTGCGGGATTCCTTG--TTTTGCGCAAGGTGAGATTTTGGGCAACAGCAGGTCTGTG
ATGCTCCTCAATGTTCTGGGCGACACGCGCACTACAATGTCAGTGAGAACAAGA---AAA
ACGACTTC------TGTCGGACCTACTTGAT-CAAAAGAGTGGGAAAACCCCGGAATCAC
ATAGACCCACTTGGGACCGAGTATTGCAATTATTGGTCGCGCAACGAGGAATGTCTCGTA
GGCGCAGCTCATCAAACTGTGCCGATTACGTCCCTGCCATTTGTACACACCGCCCGTCGT
TGTTTCCGATGATGGTGCAATACAGGTGATCGGACAGTCGGGTGTTTCATCTGACCGAAA
GT
>TRYP1
------------------------------------------------------------
------------------------------------------------------------
------------------------------------------------------------
------------------------------------------------------------
------------------------------------------------------------
--------------------------------CGGATTCT-----TTCCGGC---GTCTT
TTGA--------------------------------------------------------
------------------------------------------------------------
------------------------------------------------------------
------------------------------------------------------------
------------------------------------------------------------
------------------------------------------------------------
------------------------------------------------------------
------------------------------------------------------------
------------------------------------------------------------
------------------------------------------------------------
------------------------------------------------------------
------------------------------------------------------------
------------------------------------------------------------
------------------------------------------------------------
------------------------------------------------------------
------------------------------------------------------------
------------------------------------------------------------
------------------------------------------------------------
------------------------------------------------------------
------------------------------------------------------------
------------------------------------------------------------
------------------------------------------------------------
------------------------------------------------------------
------------------------------------------------------------
------------------------------------------------------------
------------------------------------------------------------
------------------------------------------------------------
------------------------------------------------------------
------------------------------------------------------------
------------------------------------------------------------
------------------------------------------------------------
------------------------------------------------------------
------------------------------------------------------------
------------------------------------------------------------
--
>TRYP2 
------------------------------------------------------------
------------------------------------------------------------
------------------------------------------------------------
------------------------------------------------------------
------------------------------------------------------------
------------------------------------------------------------
------------------------------------------------------------
------------------------------------------------------------
------------------------------------------------------------
------------------------------------------------------------
------------------------------------------------------------
------------------------------------------------------------
------------------------------------------------------------
------------------------------------------------------------
------------------------------------------------------------
------------------------------------------------------------
------------------------------------------------------------
------------------------------------------------------------
------------------------------------------------------------
------------------------------------------------------------
------------------------------------------------------------
------------------------------------------------------------
------------------------------------------------------------
------------------------------------------------------------
------------------------------------------------------------
------------------------------------------------------------
-----------------------TTTTTGG--------------------TCCTCGCAAG
AGGTCCTTTTACGGGAA-------------------------------------------
------------------------------------------------------------
------------------------------------------------------------
------------------------------------------------------------
------------------------------------------------------------
------------------------------------------------------------
------------------------------------------------------------
------------------------------------------------------------
------------------------------------------------------------
------------------------------------------------------------
------------------------------------------------------------
------------------------------------------------------------
------------------------------------------------------------
--
